# Supplementary material for: Automated assessment of cardiac dynamics in aging and dilated cardiomyopathy Drosophila models using machine learning
Source: Commun Biol. 2024 Jun 7;7:702. doi: 10.1038/s42003-024-06371-7 (PMC11161577; doi:10.1038/s42003-024-06371-7)
Supplement: Supplementary file 4 — Supplementary Data 1 [file 42003_2024_6371_MOESM4_ESM.xlsx]

## Sheet: Fig 2
2b			2c			2d			2e			2f
Diastolic Start (s)	Systolic Start (s)		Diastolic Start (s)	Systolic Start (s)		Time (s)	Diameter (um)		Time (s)	Diameter (um)		DD	SD	FS	EF	DI	SI	HP	AI
0.235	0.98		0	1.495		0	51.4832		0	56.3718		64.7682	35.2144	0.456302	0.704392	0.795	0.24	1.035	0.075
1.27	1.89		1.71	1.975		0.005	49.8107		0.005	56.4309		59.5353	33.5957	0.435701	0.681567	0.67	0.395	1.065
2.34	3.005		2.395	3.16		0.01	49.627		0.01	56.3795		62.0029	34.413	0.444978	0.691951	0.71	0.23	0.94
3.28	3.995		3.495	3.975		0.015	49.041		0.015	56.3923		60.5236	33.1934	0.451562	0.699216	0.775	0.42	1.195
4.47	5.085		4.35	5.845		0.02	48.4772		0.02	56.4078		61.7273	36.4529	0.409452	0.651254	0.66	0.235	0.895
5.37	6.16		6.16	6.44		0.025	47.4319		0.025	56.454		62.0567	36.5289	0.411362	0.653506	0.8	0.26	1.06
6.445	7.14		6.955	8.88		0.03	46.263		0.03	56.472		60.7929	34.8596	0.426584	0.671194	0.755	0.245	1
7.45	8.01					0.035	45.4616		0.035	56.3564		59.4593	33.7161	0.432955	0.67846	0.64	0.385	1.025
8.455	9.13					0.04	45.1132		0.04	56.3666		62.4559	34.8469	0.442055	0.688697	0.72	0.225	0.945
9.405						0.045	44.3941		0.045	56.4052		59.5226	34.2482	0.424618	0.668936	0.755	0.265	1.02
						0.05	44.6602		0.05	56.3666		59.3516	33.1839	0.440892	0.687399	0.525	0.415	0.94
						0.055	42.0279		0.055	56.4155		61.5784	36.1837	0.412397	0.654723	0.74	0.195	0.935
						0.06	41.765		0.06	56.4257		62.5477	35.7053	0.42915	0.674131	0.88	0.235	1.115
						0.065	41.2423		0.065	56.5259		59.4846	33.0477	0.444433	0.691345	0.65	0.385	1.035
						0.07	39.9721		0.07	56.4026		67.4924	35.5723	0.472943	0.722211	0.81	0.205	1.015
						0.075	39.5033		0.075	56.3615		59.5448	33.393	0.439196	0.685498	0.7	0.42	1.12
						0.08	38.7368		0.08	56.3846		66.39	36.6683	0.447684	0.694947	0.76	0.195	0.955
						0.085	37.1973		0.085	56.3589		60.2259	33.4088	0.445274	0.692279	0.735	0.41	1.145
						0.09	36.8457		0.09	56.4874		60.9766	34.0424	0.441714	0.688317	0.71	0.23	0.94
						0.095	37.21		0.095	56.3821		59.3991	35.246	0.406623	0.647904	0.825	0.22	1.045
						0.1	37.2955		0.1	56.4155		60.72	32.7626	0.460431	0.708865	0.685	0.38	1.065
						0.105	37.1815		0.105	56.3153		61.6038	33.9315	0.449198	0.696617	0.83	0.245	1.075
						0.11	36.5638		0.11	56.2202		60.6788	32.9812	0.456463	0.704567	0.76	0.42	1.18
						0.115	36.7665		0.115	56.3718		62.2943	35.9017	0.423675	0.66785	0.805	0.24	1.045
						0.12	37.3272		0.12	56.3024		64.8062	34.3971	0.469231	0.718284	0.715	0.395	1.11
						0.125	38.363		0.125	56.3898		62.9943	35.6642	0.433851	0.679476	0.78	0.215	0.995
						0.13	39.3608		0.13	56.305		59.719	32.6834	0.452713	0.700477	0.75	0.375	1.125
						0.135	40.1147		0.135	56.3795		60.2005	34.0994	0.43357	0.679157	0.89	0.225	1.115
						0.14	41.1917		0.14	56.3923
						0.145	42.0026		0.145	56.269
						0.15	42.5094		0.15	56.3923
						0.155	43.1049		0.155	56.3589		2g
						0.16	45.2082		0.16	56.2433		DD	SD	FS	EF	DI	SI	HP	AI
						0.165	46.2757		0.165	56.4155		57.4739	39.6321	0.310433	0.524497	1.495	0.215	1.71	1.0338
						0.17	47.7866		0.17	56.2999		56.6881	38.363	0.323261	0.542025	0.265	0.42	0.685
						0.175	48.588		0.175	56.3178		57.0808	38.1858	0.331023	0.55247	0.765	0.335	1.1
						0.18	49.6999		0.18	56.2793		57.681	38.9624	0.32452	0.543726	0.48	0.375	0.855
						0.185	50.3239		0.185	56.2228		57.5505	38.9521	0.323166	0.541896	1.495	0.315	1.81
						0.19	51.1696		0.19	56.1688		55.9376	38.3789	0.313898	0.529264	0.28	0.515	0.795
						0.195	51.9425		0.195	56.2588		57.4585	38.0522	0.337745	0.561418	1.925	1.18	3.105
						0.2	52.7376		0.2	56.2305		58.5459	39.0442	0.3331	0.555245	1.135	0.565	1.7
						0.205	53.4725		0.205	56.2176		56.6574	39.7863	0.297773	0.506878	0.265	0.3	0.565
						0.21	53.878		0.21	56.1971		55.6037	39.6814	0.286352	0.490707	0.115	0.265	0.38
						0.215	54.6065		0.215	56.269		57.4199	37.7233	0.343027	0.568387	2.48	0.325	2.805
						0.22	55.0658		0.22	56.3204		57.7193	38.3994	0.334722	0.557406	0.38	0.34	0.72
						0.225	55.4174		0.225	56.2305		56.1097	38.7269	0.3098	0.523624	0.275	0.43	0.705
						0.23	55.9496		0.23	56.2999		57.8499	38.773	0.329765	0.550785	0.405	0.395	0.8
						0.235	56.4912		0.235	56.3153		56.6133	39.0721	0.309843	0.523683	0.455	0.295	0.75
						0.24	56.9474		0.24	56.1997		56.7521	38.4992	0.321625	0.539807	0.405	1.355	1.76
						0.245	57.242		0.245	56.1765		57.104	37.6283	0.341056	0.565793	2.58	0.325	2.905
						0.25	57.5144		0.25	56.251		55.8451	38.3142	0.31392	0.529295	0.125	0.55	0.675
						0.255	57.9198		0.255	56.102		52.4977	39.9147	0.239687	0.421924	0.12	0.285	0.405
						0.26	58.0529		0.26	56.0764		57.6989	38.3815	0.334797	0.557505	0.615	0.44	1.055
						0.265	58.2936		0.265	56.0841		58.1339	39.4934	0.320648	0.538481	2.01	0.315	2.325
						0.27	58.3823		0.27	56.0943		56.12	39.0078	0.304921	0.516865	0.16	0.41	0.57
						0.275	58.5122		0.275	56.0866		58.093	39.2771	0.323893	0.542879	0.415	0.365	0.78
						0.28	58.7687		0.28	56.1277		51.5549	39.5088	0.233655	0.412716	0.04	0.28	0.32
						0.285	58.8353		0.285	56.0943
						0.29	59.095		0.29	56.0712
						0.295	59.3769		0.295	56.043
						0.3	59.4656		0.3	56.1072
						0.305	59.5575		0.305	56.1226
						0.31	59.4688		0.31	56.1123
						0.315	59.4751		0.315	56.1611
						0.32	59.3991		0.32	56.0841
						0.325	59.3801		0.325	56.0609
						0.33	59.5005		0.33	56.0866
						0.335	59.5068		0.335	55.9941
						0.34	59.4435		0.34	56.1252
						0.345	59.5036		0.345	55.9659
						0.35	59.5828		0.35	56.0686
						0.355	59.5892		0.355	56.0815
						0.36	59.5797		0.36	55.9196
						0.365	59.4878		0.365	56.0995
						0.37	59.5543		0.37	55.9428
						0.375	59.5353		0.375	56.0352
						0.38	59.5733		0.38	56.0866
						0.385	59.7254		0.385	55.9556
						0.39	59.7602		0.39	55.9633
						0.395	59.8141		0.395	55.9222
						0.4	59.9059		0.4	56.0044
						0.405	59.8426		0.405	56.0378
						0.41	59.9313		0.41	56.0558
						0.415	60.0041		0.415	56.0995
						0.42	60.2227		0.42	55.9351
						0.425	60.3716		0.425	55.9196
						0.43	60.4539		0.43	56.0995
						0.435	60.4286		0.435	55.9325
						0.44	60.4856		0.44	55.9068
						0.445	60.5616		0.445	56.1097
						0.45	60.6123		0.45	55.9556
						0.455	60.6186		0.455	56.0609
						0.46	60.7865		0.46	55.9402
						0.465	60.853		0.465	56.0198
						0.47	61.1096		0.47	55.9428
						0.475	61.4359		0.475	56.0352
						0.48	61.3725		0.48	56.0943
						0.485	62.1359		0.485	55.9762
						0.49	62.7346		0.49	56.0275
						0.495	63.8369		0.495	55.9171
						0.5	64.7682		0.5	55.989
						0.505	63.384		0.505	56.0455
						0.51	63.365		0.51	56.0224
						0.515	63.1432		0.515	56.007
						0.52	62.1518		0.52	56.12
						0.525	61.3218		0.525	56.0532
						0.53	61.2553		0.53	56.0044
						0.535	61.7653		0.535	56.0584
						0.54	61.854		0.54	55.9916
						0.545	61.7273		0.545	55.9685
						0.55	61.4517		0.55	56.0455
						0.555	61.5087		0.555	56.1097
						0.56	61.2648		0.56	56.0635
						0.565	60.8879		0.565	56.3153
						0.57	60.7992		0.57	55.9607
						0.575	60.7358		0.575	56.0738
						0.58	60.7137		0.58	56.174
						0.585	60.625		0.585	55.9582
						0.59	60.7422		0.59	56.025
						0.595	60.8055		0.595	56.0121
						0.6	61.192		0.6	56.0096
						0.605	61.382		0.605	56.0764
						0.61	61.287		0.61	56.0198
						0.615	62.6966		0.615	56.12
						0.62	62.8676		0.62	56.0661
						0.625	62.9373		0.625	56.0661
						0.63	63.8623		0.63	56.0609
						0.635	62.9532		0.635	56.1123
						0.64	63.1211		0.64	56.0635
						0.645	62.9785		0.645	55.9659
						0.65	63.3238		0.65	56.0173
						0.655	63.1876		0.655	56.0558
						0.66	62.988		0.66	56.0943
						0.665	63.1591		0.665	56.1123
						0.67	62.5572		0.67	55.9916
						0.675	62.5255		0.675	56.1252
						0.68	62.5255		0.68	55.9376
						0.685	62.5065		0.685	56.043
						0.69	62.7156		0.69	55.9685
						0.695	62.5699		0.695	55.894
						0.7	62.6966		0.7	56.1175
						0.705	62.6966		0.705	56.0686
						0.71	62.836		0.71	55.9659
						0.715	62.6016		0.715	56.0815
						0.72	62.3513		0.72	56.0147
						0.725	62.402		0.725	55.9556
						0.73	62.1328		0.73	56.007
						0.735	62.269		0.735	56.0635
						0.74	62.2088		0.74	55.9402
						0.745	62.3355		0.745	56.0044
						0.75	62.3133		0.75	55.9299
						0.755	62.1898		0.755	55.9325
						0.76	62.1169		0.76	56.0224
						0.765	62.1106		0.765	55.9736
						0.77	61.8635		0.77	56.0841
						0.775	61.797		0.775	55.9916
						0.78	61.9332		0.78	55.9967
						0.785	62.0377		0.785	56.0558
						0.79	62.1581		0.79	55.858
						0.795	62.1328		0.795	55.9017
						0.8	62.0599		0.8	56.043
						0.805	61.8445		0.805	55.9273
						0.81	61.7051		0.81	56.0661
						0.815	61.9237		0.815	56.0609
						0.82	61.8413		0.82	56.0096
						0.825	61.8445		0.825	55.9119
						0.83	61.8413		0.83	55.9993
						0.835	61.8825		0.835	55.9633
						0.84	61.8065		0.84	55.8503
						0.845	62.2785		0.845	56.0096
						0.85	61.9839		0.85	56.0121
						0.855	62.0536		0.855	55.9916
						0.86	61.9997		0.86	55.8837
						0.865	62.0662		0.865	55.9479
						0.87	61.7653		0.87	55.8888
						0.875	62.0409		0.875	56.0866
						0.88	62.1201		0.88	55.8785
						0.885	62.1391		0.885	55.953
						0.89	62.4685		0.89	56.0096
						0.895	62.1961		0.895	55.8066
						0.9	62.3513		0.9	55.9017
						0.905	62.2531		0.905	55.9941
						0.91	62.3735		0.91	55.8426
						0.915	62.2468		0.915	55.9402
						0.92	61.9047		0.92	55.8914
						0.925	61.8793		0.925	55.8503
						0.93	62.1011		0.93	55.9762
						0.935	61.6893		0.935	56.0378
						0.94	61.835		0.94	55.8785
						0.945	61.6639		0.945	55.9248
						0.95	61.3345		0.95	55.9222
						0.955	61.2902		0.955	55.8349
						0.96	61.0494		0.96	55.9068
						0.965	60.7865		0.965	55.9659
						0.97	60.758		0.97	55.9479
						0.975	61.0558		0.975	56.0173
						0.98	60.2734		0.98	55.9864
						0.985	59.3389		0.985	55.9042
						0.99	59.5385		0.99	55.9402
						0.995	59.5258		0.995	55.8811
						1	58.8479		1	55.9017
						1.005	57.6886		1.005	55.9042
						1.01	56.4912		1.01	55.9556
						1.015	55.5948		1.015	55.8606
						1.02	55.2654		1.02	55.9042
						1.025	55.826		1.025	55.9993
						1.03	52.4969		1.03	55.8323
						1.035	51.3217		1.035	55.9222
						1.04	50.7895		1.04	55.9787
						1.045	50.0166		1.045	55.9967
						1.05	48.7813		1.05	55.9633
						1.055	48.436		1.055	55.9196
						1.06	47.5079		1.06	55.9273
						1.065	45.9336		1.065	55.8554
						1.07	44.3403		1.07	55.8683
						1.075	43.7036		1.075	55.8528
						1.08	42.3985		1.08	55.9453
						1.085	42.0723		1.085	55.9017
						1.09	40.6563		1.09	55.8631
						1.095	40.536		1.095	55.8888
						1.1	40.6595		1.1	55.8811
						1.105	40.7228		1.105	55.9505
						1.11	40.0767		1.11	55.9505
						1.115	39.3481		1.115	55.9094
						1.12	39.0155		1.12	55.8785
						1.125	38.5752		1.125	55.8143
						1.13	37.6566		1.13	55.876
						1.135	35.8321		1.135	55.7655
						1.14	35.4424		1.14	55.7424
						1.145	35.2904		1.145	55.7706
						1.15	35.2144		1.15	55.8323
						1.155	35.4298		1.155	55.8631
						1.16	35.8447		1.16	56.0018
						1.165	36.209		1.165	55.9325
						1.17	36.8995		1.17	55.9428
						1.175	37.7548		1.175	55.9736
						1.18	38.7082		1.18	55.804
						1.185	40.1178		1.185	55.8862
						1.19	41.2328		1.19	55.8811
						1.195	42.4239		1.195	55.8349
						1.2	43.5294		1.2	55.9094
						1.205	45.4331		1.205	55.9736
						1.21	48.1351		1.21	55.8503
						1.215	48.8826		1.215	55.876
						1.22	49.2976		1.22	55.8092
						1.225	49.7949		1.225	55.7552
						1.23	51.138		1.23	55.8246
						1.235	52.6869		1.235	55.6653
						1.24	52.3163		1.24	55.7963
						1.245	52.2625		1.245	55.8374
						1.25	52.6046		1.25	55.9017
						1.255	52.9182		1.255	55.9428
						1.26	53.3901		1.26	55.8194
						1.265	53.9381		1.265	55.9145
						1.27	54.5115		1.27	55.8451
						1.275	55.0278		1.275	55.8811
						1.28	55.4269		1.28	55.8503
						1.285	55.9369		1.285	55.8657
						1.29	56.1745		1.29	55.8451
						1.295	56.4247		1.295	55.9428
						1.3	56.5831		1.3	55.7886
						1.305	56.8587		1.305	55.7424
						1.31	57.0234		1.31	55.8323
						1.315	57.242		1.315	55.7141
						1.32	57.3845		1.32	55.8349
						1.325	57.489		1.325	55.7193
						1.33	57.5872		1.33	55.7501
						1.335	57.7203		1.335	55.858
						1.34	57.847		1.34	55.9171
						1.345	57.8501		1.345	56.0147
						1.35	58.0434		1.35	55.8477
						1.355	58.1067		1.355	55.8117
						1.36	58.1321		1.36	55.7732
						1.365	58.3253		1.365	55.5471
						1.37	58.2588		1.37	55.8092
						1.375	58.5217		1.375	55.8631
						1.38	58.5914		1.38	55.7141
						1.385	58.5692		1.385	55.8554
						1.39	58.7117		1.39	55.822
						1.395	58.623		1.395	55.7116
						1.4	58.6357		1.4	55.7912
						1.405	58.7244		1.405	55.7681
						1.41	58.6389		1.41	55.8169
						1.415	58.7212		1.415	55.9479
						1.42	58.8638		1.42	55.8503
						1.425	58.7941		1.425	55.8657
						1.43	58.8384		1.43	55.7501
						1.435	58.7878		1.435	55.6191
						1.44	58.7181		1.44	55.3159
						1.445	58.8099		1.445	55.3416
						1.45	58.9493		1.45	55.3776
						1.455	58.8733		1.455	54.9511
						1.46	58.8955		1.46	55.059
						1.465	59.019		1.465	55.4624
						1.47	58.9525		1.47	55.8708
						1.475	59.1457		1.475	56.3255
						1.48	59.057		1.48	56.8907
						1.485	58.8796		1.485	57.4533
						1.49	58.981		1.49	57.4739
						1.495	58.8891		1.495	57.4251
						1.5	58.9936		1.5	56.6749
						1.505	59.0507		1.505	55.4982
						1.51	59.0982		1.51	55.0128
						1.515	59.1077		1.515	54.278
						1.52	59.0697		1.52	53.3506
						1.525	59.095		1.525	52.4566
						1.53	59.0823		1.53	50.3963
						1.535	59.1805		1.535	50.8022
						1.54	59.1647		1.54	49.5231
						1.545	59.3548		1.545	47.9749
						1.55	59.2122		1.55	47.0281
						1.555	59.1869		1.555	46.373
						1.56	59.114		1.56	45.9329
						1.565	59.1552		1.565	45.2317
						1.57	59.2027		1.57	44.6457
						1.575	59.2122		1.575	44.1391
						1.58	59.1489		1.58	43.9318
						1.585	59.1869		1.585	44.1851
						1.59	59.1362		1.59	44.116
						1.595	59.1172		1.595	43.4354
						1.6	59.0665		1.6	43.108
						1.605	59.2756		1.605	42.4606
						1.61	59.3041		1.61	41.8672
						1.615	59.4371		1.615	41.3045
						1.62	59.529		1.62	40.6931
						1.625	59.3801		1.625	40.354
						1.63	59.2027		1.63	39.9841
						1.635	59.1837		1.635	39.7118
						1.64	59.1299		1.64	39.6604
						1.645	59.2851		1.645	39.7965
						1.65	59.3009		1.65	39.7734
						1.655	59.1837		1.655	39.9378
						1.66	59.3294		1.66	39.7066
						1.665	59.3167		1.665	39.7015
						1.67	59.3358		1.67	39.6321
						1.675	59.3674		1.675	39.6424
						1.68	59.3484		1.68	39.7811
						1.685	59.3072		1.685	40.616
						1.69	59.4244		1.69	41.2532
						1.695	59.3801		1.695	41.5769
						1.7	59.3738		1.7	42.9102
						1.705	59.3959		1.705	44.4464
						1.71	59.3421		1.71	45.1658
						1.715	59.2502		1.715	45.1401
						1.72	59.2756		1.72	44.6905
						1.725	59.3548		1.725	45.212
						1.73	59.4276		1.73	45.4484
						1.735	59.3611		1.735	45.5691
						1.74	59.491		1.74	45.8902
						1.745	59.3991		1.745	46.5813
						1.75	59.4403		1.75	47.1413
						1.755	59.5163		1.755	47.3571
						1.76	59.3706		1.76	47.6372
						1.765	59.4941		1.765	47.9506
						1.77	59.3136		1.77	48.0097
						1.775	59.3453		1.775	47.9058
						1.78	59.3262		1.78	48.1233
						1.785	59.3358		1.785	48.5235
						1.79	59.4371		1.79	49.0681
						1.795	59.3833		1.795	49.5615
						1.8	59.3326		1.8	49.9709
						1.805	59.4086		1.805	50.3496
						1.81	59.4308		1.81	50.8587
						1.815	59.4815		1.815	51.2132
						1.82	59.51		1.82	51.2939
						1.825	59.5353		1.825	51.5165
						1.83	59.5258		1.83	51.7135
						1.835	59.5195		1.835	52.2151
						1.84	59.4023		1.84	52.3795
						1.845	59.4656		1.845	52.5928
						1.85	59.4149		1.85	52.8754
						1.855	59.3801		1.855	53.1451
						1.86	59.3579		1.86	53.3198
						1.865	59.4339		1.865	53.5895
						1.87	59.4086		1.87	53.6512
						1.875	59.3294		1.875	53.666
						1.88	59.3579		1.88	54.0626
						1.885	59.2249		1.885	54.3697
						1.89	59.3199		1.89	55.0565
						1.895	59.019		1.895	55.2568
						1.9	58.1606		1.9	55.3622
						1.905	57.9262		1.905	54.9691
						1.91	57.0582		1.91	54.5529
						1.915	56.2505		1.915	54.0217
						1.92	55.0278		1.92	54.577
						1.925	53.8494		1.925	54.5847
						1.93	52.3417		1.93	54.1471
						1.935	51.7303		1.935	54.1803
						1.94	50.6565		1.94	54.8815
						1.945	49.7886		1.945	54.6768
						1.95	49.0854		1.95	54.6891
						1.955	46.8744		1.955	54.8509
						1.96	45.6833		1.96	55.5035
						1.965	44.7457		1.965	56.3564
						1.97	43.352		1.97	56.6881
						1.975	42.3858		1.975	56.509
						1.98	41.1156		1.98	56.2048
						1.985	38.7241		1.985	55.6011
						1.99	37.5521		1.99	54.2546
						1.995	36.8964		1.995	54.2878
						2	36.3262		2	53.3917
						2.005	35.9334		2.005	52.7161
						2.01	35.7529		2.01	50.3166
						2.015	35.509		2.015	49.4483
						2.02	35.3537		2.02	49.4329
						2.025	34.8279		2.025	48.1998
						2.03	34.4731		2.03	46.7508
						2.035	34.5333		2.035	46.2088
						2.04	34.7076		2.04	45.9262
						2.045	34.622		2.045	45.6796
						2.05	34.4763		2.05	45.4535
						2.055	34.2482		2.055	44.6995
						2.06	34.1596		2.06	44.1058
						2.065	34.0677		2.065	43.9702
						2.07	33.8808		2.07	43.8729
						2.075	33.865		2.075	44.1723
						2.08	33.6179		2.08	44.7865
						2.085	33.5957		2.085	45.2087
						2.09	33.6401		2.09	45.4339
						2.095	33.6337		2.095	45.5363
						2.1	34.1627		2.1	45.1319
						2.105	34.7519		2.105	44.747
						2.11	35.3791		2.11	44.0534
						2.115	36.285		2.115	42.8331
						2.12	36.7		2.12	42.1497
						2.125	36.9724		2.125	41.6077
						2.13	37.6756		2.13	41.3354
						2.135	38.7019		2.135	41.3071
						2.14	39.1612		2.14	41.1966
						2.145	40.5581		2.145	40.8473
						2.15	40.6088		2.15	40.7394
						2.155	40.8686		2.155	40.5313
						2.16	41.4862		2.16	40.3386
						2.165	41.2772		2.165	39.8813
						2.17	40.1147		2.17	39.5859
						2.175	39.6078		2.175	39.3649
						2.18	39.3069		2.18	38.9359
						2.185	39.516		2.185	39.1286
						2.19	39.1549		2.19	39.2185
						2.195	38.4802		2.195	39.5859
						2.2	37.9385		2.2	40.2949
						2.205	37.929		2.205	41.0451
						2.21	38.0779		2.21	41.4869
						2.215	38.5689		2.215	42.3296
						2.22	38.6544		2.22	42.9333
						2.225	38.0557		2.225	44.133
						2.23	38.1317		2.23	44.2075
						2.235	38.4263		2.235	43.8299
						2.24	38.9078		2.24	44.0534
						2.245	40.1622		2.245	43.8581
						2.25	41.1093		2.25	43.5499
						2.255	41.727		2.255	43.0078
						2.26	42.6868		2.26	42.6995
						2.265	44.7742		2.265	42.1523
						2.27	46.2757		2.27	41.3601
						2.275	47.1499		2.275	40.7613
						2.28	48.1097		2.28	40.0218
						2.285	49.1645		2.285	39.3948
						2.29	50.3651		2.29	39.1773
						2.295	50.856		2.295	39.1594
						2.3	52.3828		2.3	38.9154
						2.305	52.215		2.305	38.7201
						2.31	52.4399		2.31	38.6893
						2.315	52.8358		2.315	38.399
						2.32	53.4598		2.32	38.3861
						2.325	54.1155		2.325	38.363
						2.33	54.6952		2.33	38.3759
						2.335	54.9581		2.335	38.4992
						2.34	55.2685		2.34	38.8486
						2.345	55.4396		2.345	39.3084
						2.35	55.826		2.35	39.496
						2.355	56.0383		2.355	39.8274
						2.36	56.0351		2.36	40.5878
						2.365	56.3424		2.365	41.6873
						2.37	56.6559		2.37	43.1517
						2.375	56.9695		2.375	45.7207
						2.38	57.2483		2.38	46.7791
						2.385	57.4479		2.385	47.4882
						2.39	57.6854		2.39	47.9275
						2.395	57.6886		2.395	48.5543
						2.4	57.8121		2.4	48.878
						2.405	57.6569		2.405	48.9551
						2.41	57.7614		2.41	49.2839
						2.415	57.7963		2.415	50.0649
						2.42	57.6949		2.42	50.4929
						2.425	57.8533		2.425	50.4417
						2.43	57.847		2.43	50.301
						2.435	57.7234		2.435	50.0374
						2.44	57.8691		2.44	50.1884
						2.445	57.98		2.445	50.823
						2.45	57.9959		2.45	51.3706
						2.455	58.2112		2.455	51.7033
						2.46	58.1986		2.46	52.1766
						2.465	58.1859		2.465	52.5414
						2.47	58.1986		2.47	52.788
						2.475	58.2556		2.475	53.1143
						2.48	58.2303		2.48	53.533
						2.485	58.1764		2.485	53.6615
						2.49	58.3633		2.49	53.8465
						2.495	58.3253		2.495	53.921
						2.5	58.2714		2.5	54.0751
						2.505	58.3253		2.505	54.2601
						2.51	58.4013		2.51	54.5195
						2.515	58.4045		2.515	54.5838
						2.52	58.5058		2.52	54.7251
						2.525	58.6294		2.525	54.8689
						2.53	58.661		2.53	54.8073
						2.535	58.6547		2.535	54.8946
						2.54	58.661		2.54	54.9408
						2.545	58.5534		2.545	54.9768
						2.55	58.528		2.55	55.0821
						2.555	58.5882		2.555	55.0924
						2.56	58.7529		2.56	54.9742
						2.565	58.8669		2.565	55.0102
						2.57	58.8891		2.57	55.0924
						2.575	58.8574		2.575	55.3236
						2.58	58.924		2.58	55.3673
						2.585	58.8955		2.585	55.3879
						2.59	59.0602		2.59	55.2157
						2.595	58.9968		2.595	55.3185
						2.6	58.9113		2.6	55.3134
						2.605	59.0127		2.605	55.3082
						2.61	58.9335		2.61	55.2337
						2.615	58.9366		2.615	55.3211
						2.62	59.0158		2.62	55.3827
						2.625	59.095		2.625	55.262
						2.63	58.9841		2.63	55.4829
						2.635	59.1235		2.635	55.4418
						2.64	59.095		2.64	55.4418
						2.645	59.1267		2.645	55.578
						2.65	59.1647		2.65	55.5394
						2.655	59.1267		2.655	55.6602
						2.66	59.2914		2.66	55.6525
						2.665	59.1172		2.665	55.822
						2.67	59.0697		2.67	55.6859
						2.675	59.2217		2.675	55.7475
						2.68	59.171		2.68	55.7706
						2.685	59.1742		2.685	55.7732
						2.69	59.2344		2.69	55.8117
						2.695	59.2312		2.695	55.7527
						2.7	59.2281		2.7	55.9453
						2.705	59.1774		2.705	55.8323
						2.71	59.2281		2.71	55.8426
						2.715	59.2787		2.715	55.9916
						2.72	59.2819		2.72	56.1097
						2.725	59.2154		2.725	56.12
						2.73	59.3674		2.73	56.0661
						2.735	59.3294		2.735	56.0841
						2.74	59.2661		2.74	56.1123
						2.745	59.4878		2.745	56.1534
						2.75	59.2217		2.75	55.9685
						2.755	59.2724		2.755	56.0815
						2.76	59.3928		2.76	56.0455
						2.765	59.3833		2.765	56.1046
						2.77	59.2882		2.77	55.971
						2.775	59.3453		2.775	56.0198
						2.78	59.4339		2.78	56.1097
						2.785	59.2851		2.785	56.2254
						2.79	59.4403		2.79	56.2331
						2.795	59.3801		2.795	56.1252
						2.8	59.4561		2.8	56.2279
						2.805	59.51		2.805	56.2742
						2.81	59.3991		2.81	56.1894
						2.815	59.2977		2.815	56.2896
						2.82	59.2281		2.82	56.2793
						2.825	59.3611		2.825	56.2176
						2.83	59.2661		2.83	56.2048
						2.835	59.3516		2.835	56.1894
						2.84	59.4846		2.84	56.2844
						2.845	59.3389		2.845	56.2819
						2.85	59.472		2.85	56.3024
						2.855	59.3706		2.855	56.2459
						2.86	59.3674		2.86	56.2254
						2.865	59.4846		2.865	56.1894
						2.87	59.3833		2.87	56.2176
						2.875	59.5416		2.875	56.1123
						2.88	59.3864		2.88	56.1842
						2.885	59.4054		2.885	56.3076
						2.89	59.453		2.89	56.2819
						2.895	59.3136		2.895	56.3615
						2.9	59.5005		2.9	56.2844
						2.905	59.4371		2.905	56.3461
						2.91	59.3453		2.91	56.174
						2.915	59.4561		2.915	56.3949
						2.92	59.4371		2.92	56.2331
						2.925	59.4783		2.925	56.2921
						2.93	59.3611		2.93	56.436
						2.935	59.4181		2.935	56.2665
						2.94	59.4783		2.94	56.3615
						2.945	59.1774		2.945	56.287
						2.95	59.8774		2.95	56.3615
						2.955	60.9892		2.955	56.341
						2.96	62.0029		2.96	56.3153
						2.965	61.1888		2.965	56.2125
						2.97	58.1511		2.97	56.3615
						2.975	58.2493		2.975	56.323
						2.98	58.886		2.98	56.2999
						2.985	59.2471		2.985	56.4129
						2.99	59.7285		2.99	56.3101
						2.995	60.058		2.995	56.305
						3	60.3621		3	56.4771
						3.005	60.6028		3.005	56.3076
						3.01	60.3082		3.01	56.2562
						3.015	59.5543		3.015	56.2793
						3.02	58.3411		3.02	56.3076
						3.025	57.4035		3.025	56.4
						3.03	56.4184		3.03	56.3769
						3.035	54.9201		3.035	56.2947
						3.04	53.8146		3.04	56.4848
						3.045	53.3648		3.045	56.323
						3.05	52.2783		3.05	56.3692
						3.055	50.9447		3.055	56.3949
						3.06	50.9321		3.06	56.3307
						3.065	48.8509		3.065	56.4386
						3.07	47.245		3.07	56.4
						3.075	46.6653		3.075	56.3512
						3.08	45.167		3.08	56.4694
						3.085	45.5091		3.085	56.3204
						3.09	44.0679		3.09	56.5028
						3.095	42.5981		3.095	56.5105
						3.1	41.9582		3.1	56.4489
						3.105	40.9509		3.105	56.3872
						3.11	39.8961		3.11	55.9325
						3.115	39.0092		3.115	55.9145
						3.12	38.3566		3.12	55.6859
						3.125	37.8086		3.125	55.709
						3.13	37.3398		3.13	55.7938
						3.135	36.5416		3.135	55.6268
						3.14	35.7022		3.14	55.6088
						3.145	35.246		3.145	56.3204
						3.15	34.6537		3.15	56.8984
						3.155	34.432		3.155	57.0808
						3.16	34.413		3.16	56.9216
						3.165	34.5017		3.165	56.3375
						3.17	34.7266		3.17	55.859
						3.175	35.3221		3.175	54.5284
						3.18	36.247		3.18	53.6718
						3.185	37.1973		3.185	52.7598
						3.19	38.0937		3.19	51.8786
						3.195	39.9088		3.195	50.2164
						3.2	41.9107		3.2	49.736
						3.205	42.7596		3.205	49.8645
						3.21	43.8936		3.21	48.6082
						3.215	45.601		3.215	47.4753
						3.22	47.188		3.22	46.9178
						3.225	48.0179		3.225	46.5248
						3.23	49.2279		3.23	46.066
						3.235	52.6489		3.235	45.6796
						3.24	54.1345		3.24	44.8351
						3.245	52.3417		3.245	44.3566
						3.25	52.5539		3.25	43.6989
						3.255	52.6521		3.255	43.4891
						3.26	53.01		3.26	43.3418
						3.265	53.2888		3.265	42.7714
						3.27	54.0743		3.27	42.7458
						3.275	54.8282		3.275	42.9384
						3.28	55.3129		3.28	42.2268
						3.285	55.5378		3.285	41.8338
						3.29	56.0953		3.29	41.4869
						3.295	56.4532		3.295	40.9475
						3.3	56.7922		3.3	40.5827
						3.305	57.1153		3.305	40.2975
						3.31	57.4922		3.31	39.943
						3.315	57.7583		3.315	39.8042
						3.32	57.8945		3.32	39.6141
						3.325	58.357		3.325	39.4086
						3.33	58.4552		3.33	39.3983
						3.335	58.6262		3.335	39.2134
						3.34	58.7814		3.34	39.1491
						3.345	58.8511		3.345	39.0335
						3.35	58.962		3.35	39.0515
						3.355	59.1299		3.355	39.0644
						3.36	59.2471		3.36	38.9693
						3.365	59.1774		3.365	39.1363
						3.37	59.4941		3.37	39.3649
						3.375	59.5321		3.375	38.9822
						3.38	59.6525		3.38	39.1337
						3.385	59.4941		3.385	39.1954
						3.39	59.6272		3.39	38.9976
						3.395	59.7159		3.395	39.3675
						3.4	59.7444		3.4	39.3932
						3.405	59.8996		3.405	39.3393
						3.41	59.8299		3.41	39.3495
						3.415	59.8172		3.415	39.3264
						3.42	59.9914		3.42	38.7664
						3.425	59.8996		3.425	38.3656
						3.43	59.9756		3.43	38.2526
						3.435	60.0326		3.435	38.1858
						3.44	59.8489		3.44	38.3091
						3.445	59.8014		3.445	38.4812
						3.45	59.9154		3.45	39.4266
						3.455	59.9028		3.455	40.2358
						3.46	60.1435		3.46	41.0322
						3.465	60.0326		3.465	43.2056
						3.47	60.134		3.47	44.7907
						3.475	60.058		3.475	47.1901
						3.48	59.8869		3.48	47.4959
						3.485	59.9693		3.485	46.309
						3.49	60.0073		3.49	46.8202
						3.495	59.9629		3.495	49.3738
						3.5	60.1403		3.5	48.3025
						3.505	60.2195		3.505	48.2049
						3.51	60.1752		3.51	48.6159
						3.515	60.1213		3.515	48.7727
						3.52	60.0516		3.52	49.2813
						3.525	59.8996		3.525	49.4182
						3.53	60.0231		3.53	49.8979
						3.535	59.9249		3.535	50.1091
						3.54	59.8711		3.54	50.3496
						3.545	60.1277		3.545	50.8281
						3.55	59.8711		3.55	51.4701
						3.555	59.9661		3.555	51.9017
						3.56	60.1245		3.56	52.395
						3.565	59.8996		3.565	52.8779
						3.57	60.1086		3.57	53.0603
						3.575	60.1403		3.575	53.1169
						3.58	60.1657		3.58	53.7154
						3.585	60.1118		3.585	53.8079
						3.59	59.9249		3.59	54.1034
						3.595	60.1562		3.595	54.2061
						3.6	59.9471		3.6	54.4656
						3.605	59.9914		3.605	54.5118
						3.61	60.1878		3.61	54.5683
						3.615	59.9693		3.615	54.5966
						3.62	60.0516		3.62	54.594
						3.625	60.0675		3.625	54.6197
						3.63	60.1086		3.63	54.612
						3.635	60.0928		3.635	54.6814
						3.64	60.3747		3.64	54.8227
						3.645	60.2132		3.645	55.0025
						3.65	60.3779		3.65	54.9897
						3.655	60.3145		3.655	54.982
						3.66	60.0991		3.66	54.964
						3.665	60.0928		3.665	54.9434
						3.67	59.9724		3.67	55.0873
						3.675	59.9376		3.675	55.1515
						3.68	59.9946		3.68	55.1181
						3.685	60.0865		3.685	55.2568
						3.69	60.229		3.69	55.2671
						3.695	60.3589		3.695	55.3288
						3.7	60.2702		3.7	55.4341
						3.705	60.077		3.705	55.3853
						3.71	60.0865		3.71	55.3545
						3.715	60.1055		3.715	55.3827
						3.72	60.1783		3.72	55.5394
						3.725	60.2005		3.725	55.4238
						3.73	59.9788		3.73	55.5471
						3.735	60.0643		3.735	55.7527
						3.74	60.0865		3.74	55.6371
						3.745	60.077		3.745	55.8092
						3.75	60.1055		3.75	55.5985
						3.755	60.1625		3.755	55.7578
						3.76	60.229		3.76	55.7218
						3.765	59.9724		3.765	55.9248
						3.77	60.21		3.77	55.9017
						3.775	60.229		3.775	56.1046
						3.78	60.3367		3.78	55.858
						3.785	60.248		3.785	56.0018
						3.79	60.2417		3.79	55.989
						3.795	60.1498		3.795	56.0327
						3.8	60.0896		3.8	56.0378
						3.805	60.2132		3.805	56.0404
						3.81	60.1372		3.81	55.989
						3.815	60.3399		3.815	56.1149
						3.82	60.191		3.82	56.1688
						3.825	60.0073		3.825	56.102
						3.83	60.2259		3.83	56.1997
						3.835	60.1973		3.835	56.2254
						3.84	60.3557		3.84	56.1534
						3.845	60.5236		3.845	56.2202
						3.85	60.1878		3.85	56.1842
						3.855	60.2068		3.855	56.2613
						3.86	60.1942		3.86	56.3204
						3.865	60.1435		3.865	56.287
						3.87	60.21		3.87	56.2844
						3.875	60.1118		3.875	56.2433
						3.88	60.1498		3.88	56.3204
						3.885	60.172		3.885	56.4386
						3.89	60.1213		3.89	56.4925
						3.895	60.2892		3.895	56.4026
						3.9	60.2132		3.9	56.3666
						3.905	60.1435		3.905	56.2099
						3.91	60.096		3.91	56.2613
						3.915	60.3114		3.915	56.4334
						3.92	60.1625		3.92	56.454
						3.925	60.0105		3.925	56.4757
						3.93	60.0833		3.93	57.2229
						3.935	60.0295		3.935	57.681
						3.94	60.0675		3.94	56.9261
						3.945	60.153		3.945	56.532
						3.95	59.8901		3.95	56.3145
						3.955	59.8236		3.955	56.4066
						3.96	60.0516		3.96	56.1354
						3.965	59.8457		3.965	55.9614
						3.97	60.02		3.97	56.4194
						3.975	59.9471		3.975	56.4194
						3.98	60.0105		3.98	55.9076
						3.985	59.757		3.985	55.1246
						3.99	59.8457		3.99	54.4081
						3.995	59.7697		3.995	53.5073
						4	59.6145		4	52.4531
						4.005	58.7624		4.005	51.432
						4.01	58.3981		4.01	50.2038
						4.015	57.9483		4.015	49.2134
						4.02	57.1564		4.02	48.3822
						4.025	56.0889		4.025	47.4316
						4.03	55.2654		4.03	46.6044
						4.035	53.6245		4.035	45.3739
						4.04	52.5919		4.04	44.1672
						4.045	52.4177		4.045	43.4635
						4.05	50.7103		4.05	42.8135
						4.055	50.6438		4.055	42.1226
						4.06	48.9175		4.06	41.5776
						4.065	46.5513		4.065	41.0376
						4.07	45.5535		4.07	40.6999
						4.075	45.167		4.075	40.6512
						4.08	43.0574		4.08	40.688
						4.085	42.1229		4.085	40.3902
						4.09	40.6532		4.09	40.2111
						4.095	37.9258		4.095	39.9501
						4.1	37.2036		4.1	39.817
						4.105	36.6113		4.105	39.9757
						4.11	36.057		4.11	39.8145
						4.115	35.7402		4.115	39.9296
						4.12	35.5723		4.12	39.7403
						4.125	35.4931		4.125	39.5509
						4.13	35.1795		4.13	39.2873
						4.135	34.6632		4.135	39.0852
						4.14	34.394		4.14	39.098
						4.145	34.4098		4.145	38.9624
						4.15	34.4922		4.15	38.9879
						4.155	34.4763		4.155	39.2413
						4.16	34.4035		4.16	40.096
						4.165	34.2609		4.165	40.4953
						4.17	34.1405		4.17	40.2975
						4.175	34.0233		4.175	40.6649
						4.18	33.7794		4.18	40.9063
						4.185	33.5704		4.185	41.2789
						4.19	33.5007		4.19	42.6867
						4.195	33.3708		4.195	43.7143
						4.2	33.2853		4.2	44.3591
						4.205	33.2631		4.205	44.8909
						4.21	33.1934		4.21	45.1735
						4.215	33.8745		4.215	44.1099
						4.22	34.2261		4.22	44.2075
						4.225	34.9863		4.225	44.5518
						4.23	35.8067		4.23	43.5601
						4.235	36.1773		4.235	43.2698
						4.24	36.7538		4.24	42.7509
						4.245	38.2648		4.245	42.3989
						4.25	39.6427		4.25	42.0496
						4.255	40.6722		4.255	41.6308
						4.26	41.8664		4.26	41.1838
						4.265	42.7501		4.265	41.248
						4.27	44.5113		4.27	41.5024
						4.275	45.7879		4.275	41.8312
						4.28	47.0739		4.28	41.767
						4.285	47.7043		4.285	42.0932
						4.29	48.0084		4.29	41.1658
						4.295	47.5934		4.295	40.9397
						4.3	47.793		4.3	41.4073
						4.305	47.8056		4.305	41.302
						4.31	46.7635		4.31	41.8646
						4.315	46.1743		4.315	42.6738
						4.32	45.5313		4.32	44.633
						4.325	44.6444		4.325	45.7307
						4.33	43.5357		4.33	47.5476
						4.335	42.4207		4.335	48.9782
						4.34	41.5971		4.34	48.9576
						4.345	41.0206		4.345	49.4406
						4.35	40.5201		4.35	50.7071
						4.355	40.2509		4.355	49.4072
						4.36	39.7947		4.36	49.5588
						4.365	39.158		4.365	50.0006
						4.37	38.8476		4.37	50.1779
						4.375	38.8571		4.375	50.2627
						4.38	38.7019		4.38	50.3629
						4.385	39.0947		4.385	50.7945
						4.39	39.8581		4.39	51.0745
						4.395	41.5528		4.395	51.3725
						4.4	43.4248		4.4	51.6011
						4.405	44.6982		4.405	51.7707
						4.41	45.9811		4.41	51.912
						4.415	47.8753		4.415	52.1021
						4.42	48.2649		4.42	52.2357
						4.425	49.4781		4.425	52.323
						4.43	51.1633		4.43	52.5106
						4.435	52.7028		4.435	52.7058
						4.44	52.9688		4.44	53.0269
						4.445	52.3132		4.445	53.4405
						4.45	52.6204		4.45	53.3301
						4.455	52.7946		4.455	53.6178
						4.46	53.4598		4.46	53.8285
						4.465	54.182		4.465	53.9184
						4.47	54.464		4.47	54.0268
						4.475	54.7902		4.475	54.0063
						4.48	55.183		4.48	54.1036
						4.485	55.4713		4.485	54.1164
						4.49	55.769		4.49	54.1778
						4.495	56.0794		4.495	54.6223
						4.5	56.2473		4.5	54.5683
						4.505	56.5166		4.505	54.9126
						4.51	56.7541		4.51	54.9665
						4.515	57.1723		4.515	54.928
						4.52	57.3782		4.52	55.0282
						4.525	57.4827		4.525	55.0205
						4.53	57.7139		4.53	55.1027
						4.535	57.6189		4.535	55.0436
						4.54	57.7044		4.54	55.2003
						4.545	57.5841		4.545	55.2568
						4.55	57.6126		4.55	55.28
						4.555	57.6284		4.555	55.3827
						4.56	57.6601		4.56	55.2979
						4.565	57.7519		4.565	55.3005
						4.57	57.7931		4.57	55.4187
						4.575	57.885		4.575	55.4444
						4.58	57.828		4.58	55.3288
						4.585	57.923		4.585	55.4444
						4.59	57.942		4.59	55.4161
						4.595	57.9547		4.595	55.6756
						4.6	57.923		4.6	55.7706
						4.605	58.0212		4.605	55.5805
						4.61	57.9737		4.61	55.6782
						4.615	58.0782		4.615	55.5831
						4.62	58.2429		4.62	55.6165
						4.625	58.1891		4.625	55.56
						4.63	58.2429		4.63	55.7372
						4.635	58.3633		4.635	55.8708
						4.64	58.2334		4.64	55.8117
						4.645	58.3189		4.645	55.84
						4.65	58.3221		4.65	55.9094
						4.655	58.3791		4.655	55.8194
						4.66	58.3886		4.66	55.7424
						4.665	58.4488		4.665	55.7938
						4.67	58.4552		4.67	55.7552
						4.675	58.4045		4.675	55.7372
						4.68	58.5977		4.68	55.9119
						4.685	58.6484		4.685	55.8143
						4.69	58.566		4.69	55.7732
						4.695	58.6357		4.695	55.9505
						4.7	58.547		4.7	55.8708
						4.705	58.5945		4.705	55.9864
						4.71	58.6262		4.71	56.0815
						4.715	58.7149		4.715	55.9967
						4.72	58.7307		4.72	55.9119
						4.725	58.8068		4.725	55.8734
						4.73	58.8511		4.73	55.8246
						4.735	59.0222		4.735	55.8683
						4.74	58.7751		4.74	55.9171
						4.745	59.0285		4.745	55.9428
						4.75	58.9905		4.75	55.9736
						4.755	58.8986		4.755	56.0686
						4.76	58.9746		4.76	55.9941
						4.765	58.9778		4.765	55.9993
						4.77	59.0887		4.77	55.9941
						4.775	59.0032		4.775	55.9351
						4.78	59.0317		4.78	55.9402
						4.785	59.0127		4.785	55.9171
						4.79	58.9873		4.79	55.8657
						4.795	59.1013		4.795	55.9094
						4.8	59.0982		4.8	55.8606
						4.805	59.0475		4.805	55.9736
						4.81	59.0792		4.81	55.9864
						4.815	59.1235		4.815	55.9736
						4.82	59.114		4.82	55.9042
						4.825	59.1204		4.825	55.9171
						4.83	59.1964		4.83	55.8451
						4.835	59.19		4.835	55.9145
						4.84	59.171		4.84	55.9068
						4.845	59.1552		4.845	56.0224
						4.85	59.1805		4.85	55.9402
						4.855	59.2249		4.855	55.9196
						4.86	59.2376		4.86	55.9839
						4.865	59.0665		4.865	55.9428
						4.87	59.1742		4.87	56.0198
						4.875	59.1964		4.875	56.0378
						4.88	59.2249		4.88	55.9685
						4.885	59.1362		4.885	55.7131
						4.89	59.171		4.89	55.858
						4.895	59.2217		4.895	55.894
						4.9	59.2661		4.9	55.9145
						4.905	59.2756		4.905	55.7809
						4.91	59.2059		4.91	55.7475
						4.915	59.2407		4.915	55.9171
						4.92	59.2597		4.92	55.8462
						4.925	59.2502		4.925	56.0224
						4.93	59.1742		4.93	56.1097
						4.935	59.3421		4.935	55.882
						4.94	59.1647		4.94	55.6773
						4.945	59.2661		4.945	55.9171
						4.95	59.4656		4.95	55.9017
						4.955	59.19		4.955	55.8246
						4.96	59.3801		4.96	55.9145
						4.965	59.2534		4.965	55.8451
						4.97	59.2154		4.97	55.9042
						4.975	59.4213		4.975	55.9633
						4.98	59.2185		4.98	55.772
						4.985	59.3072		4.985	55.9993
						4.99	59.4498		4.99	56.0018
						4.995	59.2027		4.995	55.7694
						5	59.3199		5	55.8965
						5.005	59.2439		5.005	55.9556
						5.01	59.2344		5.01	55.9171
						5.015	59.2534		5.015	55.8503
						5.02	59.3484		5.02	55.6517
						5.025	59.1869		5.025	55.7925
						5.03	59.1869		5.03	55.9787
						5.035	59.8299		5.035	55.8872
						5.04	61.1951		5.04	55.8334
						5.045	61.7273		5.045	55.8053
						5.05	59.038		5.05	55.9222
						5.055	57.9072		5.055	55.8708
						5.06	58.2841		5.06	55.7681
						5.065	59.0222		5.065	55.8297
						5.07	59.3579		5.07	55.8606
						5.075	59.6874		5.075	55.8914
						5.08	60.1182		5.08	56.0198
						5.085	60.3526		5.085	56.0202
						5.09	60.5331		5.09	56.1997
						5.095	60.4317		5.095	56.2048
						5.1	59.9218		5.1	56.1817
						5.105	58.8955		5.105	55.7669
						5.11	57.904		5.11	55.7874
						5.115	56.8967		5.115	55.804
						5.12	55.5029		5.12	55.8349
						5.125	54.2802		5.125	55.7578
						5.13	53.7798		5.13	55.8862
						5.135	52.858		5.135	55.8181
						5.14	51.743		5.14	55.8948
						5.145	52.0439		5.145	55.9537
						5.15	49.9406		5.15	55.9921
						5.155	48.2301		5.155	55.8923
						5.16	47.3748		5.16	55.8923
						5.165	46.2915		5.165	56.0866
						5.17	45.3571		5.17	55.7515
						5.175	44.7711		5.175	55.6338
						5.18	45.4173		5.18	55.8811
						5.185	44.6317		5.185	55.7439
						5.19	42.408		5.19	55.8027
						5.195	42.0818		5.195	55.7771
						5.2	41.1378		5.2	56.1123
						5.205	39.8929		5.205	56.1688
						5.21	38.6322		5.21	55.9358
						5.215	37.7548		5.215	55.8692
						5.22	36.5891		5.22	55.8181
						5.225	36.4529		5.225	55.8001
						5.23	36.5131		5.23	55.8897
						5.235	36.6493		5.235	55.8999
						5.24	36.624		5.24	55.9614
						5.245	37.0104		5.245	56.0686
						5.25	37.0199		5.25	55.9383
						5.255	37.419		5.255	56.1329
						5.26	38.0969		5.26	55.8846
						5.265	39.2024		5.265	55.923
						5.27	40.2699		5.27	55.9051
						5.275	40.6912		5.275	55.9102
						5.28	41.2677		5.28	55.9556
						5.285	42.8135		5.285	56.0686
						5.29	44.41		5.29	56.0969
						5.295	45.7942		5.295	56.0943
						5.3	47.0866		5.3	55.9204
						5.305	48.5659		5.305	56.0049
						5.31	49.2532		5.31	55.8744
						5.315	50.0768		5.315	55.9742
						5.32	50.4886		5.32	56.2665
						5.325	51.3502		5.325	56.1046
						5.33	52.1263		5.33	55.9537
						5.335	52.9593		5.335	56.1123
						5.34	52.6838		5.34	56.0507
						5.345	53.3933		5.345	56.1945
						5.35	54.0712		5.35	56.1123
						5.355	54.5907		5.355	55.8539
						5.36	55.031		5.36	56.1894
						5.365	55.2305		5.365	56.0943
						5.37	55.7754		5.37	56.2305
						5.375	56.0858		5.375	56.305
						5.38	56.2663		5.38	56.0253
						5.385	56.3519		5.385	56.174
						5.39	56.5229		5.39	56.1431
						5.395	56.6845		5.395	55.9307
						5.4	57.0012		5.4	56.174
						5.405	57.299		5.405	56.12
						5.41	57.4479		5.41	56.0279
						5.415	57.6918		5.415	56.0609
						5.42	57.7583		5.42	56.1303
						5.425	57.7424		5.425	56.0944
						5.43	57.7203		5.43	55.9767
						5.435	57.6474		5.435	56.2202
						5.44	57.6379		5.44	56.1817
						5.445	57.7519		5.445	56.2228
						5.45	57.8153		5.45	56.2382
						5.455	57.9072		5.455	56.0661
						5.46	58.0307		5.46	56.174
						5.465	58.1099		5.465	56.2767
						5.47	58.0054		5.47	56.2921
						5.475	58.1352		5.475	56.2896
						5.48	58.1764		5.48	56.1817
						5.485	58.1511		5.485	56.1997
						5.49	58.2556		5.49	56.1791
						5.495	58.2049		5.495	56.1354
						5.5	58.3126		5.5	56.192
						5.505	58.2968		5.505	56.156
						5.51	58.3665		5.51	56.2048
						5.515	58.3443		5.515	56.1842
						5.52	58.414		5.52	56.2408
						5.525	58.4932		5.525	56.2793
						5.53	58.4932		5.53	56.074
						5.535	58.4488		5.535	56.3178
						5.54	58.5312		5.54	56.2665
						5.545	58.5819		5.545	56.2074
						5.55	58.4995		5.55	56.0151
						5.555	58.6104		5.555	56.2099
						5.56	58.6832		5.56	56.3718
						5.565	58.6389		5.565	56.2793
						5.57	58.6547		5.57	56.2742
						5.575	58.7434		5.575	56.1714
						5.58	58.5185		5.58	56.0407
						5.585	58.7656		5.585	56.1765
						5.59	58.7402		5.59	56.2588
						5.595	58.6325		5.595	56.3589
						5.6	58.7783		5.6	56.2305
						5.605	58.6642		5.605	56.3281
						5.61	58.7687		5.61	55.9102
						5.615	58.7687		5.615	56.287
						5.62	58.8479		5.62	56.1817
						5.625	58.7878		5.625	56.1303
						5.63	58.8638		5.63	56.2331
						5.635	58.8131		5.635	55.9716
						5.64	58.8353		5.64	56.2459
						5.645	58.9335		5.645	56.2074
						5.65	58.924		5.65	56.2254
						5.655	58.9271		5.655	56.2305
						5.66	59.0823		5.66	56.0049
						5.665	59.0982		5.665	56.2382
						5.67	58.981		5.67	56.2305
						5.675	59.0317		5.675	56.2279
						5.68	59.0823		5.68	56.1688
						5.685	59.0127		5.685	56.1277
						5.69	59.076		5.69	56.2099
						5.695	58.9715		5.695	56.1894
						5.7	59.1679		5.7	56.2536
						5.705	59.0032		5.705	56.2433
						5.71	59.057		5.71	56.1817
						5.715	59.1299		5.715	56.269
						5.72	59.114		5.72	56.2382
						5.725	59.0792		5.725	56.2767
						5.73	59.1045		5.73	56.2279
						5.735	59.114		5.735	56.0995
						5.74	59.2059		5.74	56.1817
						5.745	59.2027		5.745	56.0841
						5.75	59.1552		5.75	56.1817
						5.755	59.19		5.755	56.2896
						5.76	59.1425		5.76	56.3281
						5.765	59.1394		5.765	56.2716
						5.77	59.2534		5.77	56.1329
						5.775	59.2122		5.775	56.0918
						5.78	59.2914		5.78	56.1226
						5.785	59.2851		5.785	56.1457
						5.79	59.3009		5.79	55.4084
						5.795	59.3358		5.795	55.411
						5.8	59.2281		5.8	56.7674
						5.805	59.2439		5.805	56.9627
						5.81	59.2249		5.81	55.6159
						5.815	59.2439		5.815	56.422
						5.82	59.2597		5.82	56.6574
						5.825	59.3548		5.825	56.1021
						5.83	59.2122		5.83	55.3933
						5.835	59.2914		5.835	56.6983
						5.84	59.3358		5.84	57.5505
						5.845	59.2692		5.845	57.1871
						5.85	59.2946		5.85	56.1917
						5.855	59.3358		5.855	55.6952
						5.86	59.2946		5.86	55.0146
						5.865	59.3769		5.865	54.2034
						5.87	59.3801		5.87	53.0851
						5.875	59.2787		5.875	51.9643
						5.88	59.3864		5.88	50.6618
						5.885	59.3041		5.885	49.3875
						5.89	59.2946		5.89	48.4509
						5.895	59.4213		5.895	47.6988
						5.9	59.3136		5.9	46.6224
						5.905	59.3548		5.905	45.2599
						5.91	59.3484		5.91	44.3873
						5.915	59.3231		5.915	43.6989
						5.92	59.2439		5.92	43.072
						5.925	59.3389		5.925	42.2838
						5.93	59.2882		5.93	41.7055
						5.935	59.3072		5.935	41.2347
						5.94	59.2851		5.94	40.7587
						5.945	59.3262		5.945	40.444
						5.95	59.3484		5.95	40.183
						5.955	59.472		5.955	39.9271
						5.96	59.4593		5.96	39.684
						5.965	59.3579		5.965	39.4639
						5.97	59.3896		5.97	39.3283
						5.975	59.2344		5.975	39.2797
						5.98	59.4625		5.98	39.2515
						5.985	59.3991		5.985	39.1722
						5.99	59.4498		5.99	39.144
						5.995	59.5321		5.995	39.1364
						6	59.4435		6	39.1082
						6.005	59.3009		6.005	39.2416
						6.01	59.3674		6.01	39.1954
						6.015	59.2946		6.015	39.1748
						6.02	59.3801		6.02	39.2211
						6.025	59.4308		6.025	39.3572
						6.03	59.4625		6.03	39.5936
						6.035	59.4878		6.035	39.6013
						6.04	59.3896		6.04	39.5371
						6.045	59.4498		6.045	39.406
						6.05	59.4244		6.05	39.2622
						6.055	59.3199		6.055	39.2802
						6.06	59.3294		6.06	39.1389
						6.065	59.3231		6.065	38.9847
						6.07	59.4054		6.07	39.162
						6.075	59.4815		6.075	39.0156
						6.08	59.4435		6.08	39.0515
						6.085	59.4846		6.085	39.2596
						6.09	59.453		6.09	39.1286
						6.095	59.4688		6.095	39.3213
						6.1	59.3548		6.1	38.9624
						6.105	59.4181		6.105	38.9521
						6.11	59.4751		6.11	39.3155
						6.115	59.5385		6.115	39.7659
						6.12	59.6747		6.12	40.183
						6.125	62.0567		6.125	40.4747
						6.13	64.3628		6.13	41.0479
						6.135	65.1895		6.135	41.5034
						6.14	58.6294		6.14	42.2455
						6.145	58.5534		6.145	43.5582
						6.15	58.6199		6.15	45.7922
						6.155	58.8226		6.155	47.5732
						6.16	59.2534		6.16	48.9243
						6.165	59.9661		6.165	48.5558
						6.17	60.4603		6.17	48.7272
						6.175	59.7349		6.175	49.1118
						6.18	58.528		6.18	49.7489
						6.185	57.4669		6.185	50.535
						6.19	56.8492		6.19	50.4862
						6.195	56.1175		6.195	50.5222
						6.2	57.3307		6.2	51.0539
						6.205	55.8007		6.205	51.4008
						6.21	52.3448		6.21	51.4804
						6.215	51.4421		6.215	51.2286
						6.22	50.6913		6.22	51.316
						6.225	49.3863		6.225	51.7347
						6.23	47.8753		6.23	51.9839
						6.235	46.925		6.235	52.3307
						6.24	46.2377		6.24	52.4284
						6.245	44.9009		6.245	52.6287
						6.25	44.714		6.25	52.8137
						6.255	43.4312		6.255	53.1939
						6.26	42.1926		6.26	53.3052
						6.265	42.0596		6.265	53.515
						6.27	40.4504		6.27	53.7274
						6.275	39.478		6.275	54.0063
						6.28	38.7906		6.28	54.1394
						6.285	38.1412		6.285	54.2955
						6.29	37.91		6.29	54.4158
						6.295	37.2923		6.295	54.6409
						6.3	36.8267		6.3	55.1926
						6.305	36.5289		6.305	55.2774
						6.31	36.6366		6.31	55.3956
						6.315	36.7095		6.315	55.5214
						6.32	36.6905		6.32	55.4906
						6.325	37.0833		6.325	55.5214
						6.33	37.4507		6.33	55.5754
						6.335	38.0526		6.335	55.4726
						6.34	39.1359		6.34	55.8092
						6.345	40.1337		6.345	55.9376
						6.35	40.8844		6.35	55.9351
						6.355	42.1293		6.355	55.9299
						6.36	44.2801		6.36	55.8692
						6.365	44.5081		6.365	55.2321
						6.37	45.81		6.37	54.5847
						6.375	46.9726		6.375	55.8129
						6.38	49.1772		6.38	55.7234
						6.385	50.9669		6.385	54.426
						6.39	51.5973		6.39	53.9065
						6.395	51.3407		6.395	55.1001
						6.4	51.9394		6.4	55.6499
						6.405	52.7693		6.405	55.0043
						6.41	53.7798		6.41	54.4004
						6.415	54.7174		6.415	54.3012
						6.42	55.4142		6.42	55.0308
						6.425	56.3329		6.425	55.0888
						6.43	57.1311		6.43	55.3114
						6.435	57.1818		6.435	55.1962
						6.44	57.489		6.44	54.8047
						6.445	57.8691		6.445	54.2981
						6.45	58.3063		6.45	53.7376
						6.455	58.3475		6.455	52.9674
						6.46	58.6896		6.46	51.7263
						6.465	59.0317		6.465	50.5415
						6.47	59.4846		6.47	49.5794
						6.475	59.7602		6.475	48.5763
						6.48	60.0358		6.48	47.7348
						6.485	60.324		6.485	46.8819
						6.49	60.3335		6.49	45.9416
						6.495	60.5426		6.495	44.9757
						6.5	60.5394		6.5	44.1595
						6.505	60.3842		6.505	43.6196
						6.51	60.5331		6.51	42.7649
						6.515	60.4444		6.515	42.1431
						6.52	60.7929		6.52	41.4445
						6.525	60.7517		6.525	40.8048
						6.53	60.6376		6.53	40.4619
						6.535	60.7485		6.535	40.055
						6.54	60.5014		6.54	39.9527
						6.545	60.568		6.545	39.8682
						6.55	60.4983		6.55	39.9327
						6.555	60.6218		6.555	39.8222
						6.56	60.6281		6.56	39.6398
						6.565	60.5743		6.565	39.5653
						6.57	60.5743		6.57	39.4549
						6.575	60.5426		6.575	39.3726
						6.58	60.4317		6.58	39.3778
						6.585	60.3557		6.585	39.2339
						6.59	60.3747		6.59	39.1414
						6.595	60.4539		6.595	39.1517
						6.6	60.3367		6.6	38.9462
						6.605	60.3494		6.605	38.9308
						6.61	60.3145		6.61	38.9308
						6.615	60.2449		6.615	38.8794
						6.62	60.1467		6.62	38.7818
						6.625	60.1213		6.625	38.7576
						6.63	60.1245		6.63	38.8651
						6.635	60.0326		6.635	39.2745
						6.64	60.0548		6.64	39.7761
						6.645	59.9439		6.645	40.318
						6.65	59.8711		6.65	40.4979
						6.655	60.0421		6.655	40.5566
						6.66	59.9914		6.66	40.8253
						6.665	59.9629		6.665	41.4829
						6.67	60.0136		6.67	42.1892
						6.675	59.8489		6.675	43.4277
						6.68	59.8331		6.68	44.1723
						6.685	59.8077		6.685	45.5618
						6.69	59.8014		6.69	46.4089
						6.695	59.8077		6.695	47.2482
						6.7	59.7887		6.7	47.6346
						6.705	59.7		6.705	46.8459
						6.71	59.8077		6.71	46.2884
						6.715	59.681		6.715	46.3141
						6.72	59.7254		6.72	46.9358
						6.725	59.8299		6.725	44.7676
						6.73	59.9471		6.73	43.4779
						6.735	59.8172		6.735	42.5679
						6.74	59.8046		6.74	41.9333
						6.745	59.7064		6.745	41.3191
						6.75	59.7159		6.75	40.8253
						6.755	59.7095		6.755	40.6308
						6.76	59.7729		6.76	40.5182
						6.765	59.7602		6.765	40.4337
						6.77	59.7159		6.77	40.229
						6.775	59.7412		6.775	40.2418
						6.78	59.7951		6.78	40.1343
						6.785	59.7444		6.785	40.2846
						6.79	59.8362		6.79	40.2538
						6.795	59.8394		6.795	40.0175
						6.8	59.9028		6.8	39.7838
						6.805	59.9091		6.805	39.7198
						6.81	59.8647		6.81	39.6507
						6.815	59.8869		6.815	39.4025
						6.82	59.8109		6.82	39.1133
						6.825	59.9123		6.825	39.0721
						6.83	59.8014		6.83	38.846
						6.835	59.8489		6.835	38.7972
						6.84	59.9218		6.84	38.5222
						6.845	59.8109		6.845	38.3789
						6.85	59.8489		6.85	38.3939
						6.855	59.7665		6.855	38.4966
						6.86	59.8172		6.86	38.6405
						6.865	59.8647		6.865	38.8357
						6.87	59.8837		6.87	39.3521
						6.875	59.8933		6.875	39.6963
						6.88	59.8236		6.88	40.056
						6.885	59.757		6.885	40.259
						6.89	59.6969		6.89	41.2095
						6.895	59.7792		6.895	41.6462
						6.9	59.6779		6.9	42.7021
						6.905	59.624		6.905	44.9808
						6.91	59.7317		6.91	46.6918
						6.915	59.6462		6.915	46.3706
						6.92	59.6747		6.92	46.476
						6.925	59.7982		6.925	47.3006
						6.93	59.6652		6.93	47.5241
						6.935	59.7127		6.935	48.1253
						6.94	59.8901		6.94	48.86
						6.945	59.7792		6.945	49.3712
						6.95	59.8426		6.95	49.8465
						6.955	59.7412		6.955	50.3141
						6.96	59.7539		6.96	50.6249
						6.965	59.7285		6.965	50.9281
						6.97	59.7032		6.97	51.3596
						6.975	59.8109		6.975	51.8991
						6.98	59.8552		6.98	52.3128
						6.985	59.8362		6.985	52.4977
						6.99	59.7475		6.99	52.7418
						6.995	59.7064		6.995	52.8651
						7	59.7475		7	52.8368
						7.005	59.7856		7.005	52.9319
						7.01	59.7		7.01	53.1605
						7.015	59.7507		7.015	53.456
						7.02	59.757		7.02	53.6692
						7.025	59.8362		7.025	53.9826
						7.03	59.8901		7.03	54.1958
						7.035	59.7919		7.035	54.3191
						7.04	59.8457		7.04	54.6274
						7.045	59.8647		7.045	54.7225
						7.05	59.8521		7.05	54.8304
						7.055	59.8584		7.055	54.8895
						7.06	59.7475		7.06	54.7944
						7.065	59.7285		7.065	54.9049
						7.07	59.8141		7.07	54.9665
						7.075	59.719		7.075	54.91
						7.08	59.8647		7.08	54.9794
						7.085	59.8109		7.085	55.095
						7.09	59.9281		7.09	55.113
						7.095	59.6842		7.095	55.3416
						7.1	59.8806		7.1	55.411
						7.105	59.8679		7.105	55.4341
						7.11	59.7602		7.11	55.5009
						7.115	59.9281		7.115	55.4135
						7.12	59.8457		7.12	55.5343
						7.125	59.776		7.125	55.5343
						7.13	59.757		7.13	55.4778
						7.135	59.6208		7.135	55.6216
						7.14	59.9724		7.14	55.5677
						7.145	59.8489		7.145	55.6756
						7.15	58.8226		7.15	55.6345
						7.155	58.3506		7.155	55.5831
						7.16	58.0054		7.16	55.691
						7.165	57.7234		7.165	55.709
						7.17	57.2261		7.17	55.7218
						7.175	55.9654		7.175	55.7527
						7.18	54.7712		7.18	55.7835
						7.185	53.6182		7.185	55.7501
						7.19	52.8326		7.19	55.9325
						7.195	52.2055		7.195	55.7886
						7.2	51.0588		7.2	55.8811
						7.205	49.9406		7.205	55.971
						7.21	49.2596		7.21	55.9685
						7.215	49.022		7.215	55.8888
						7.22	47.4065		7.22	55.9145
						7.225	46.396		7.225	55.9376
						7.23	45.5915		7.23	56.0301
						7.235	44.6919		7.235	56.0686
						7.24	43.1081		7.24	55.8631
						7.245	42.2781		7.245	56.1277
						7.25	41.179		7.25	56.12
						7.255	40.7292		7.255	56.1509
						7.26	40.7925		7.26	56.1945
						7.265	40.14		7.265	56.1072
						7.27	39.8391		7.27	56.1586
						7.275	38.9395		7.275	56.0481
						7.28	38.0367		7.28	56.1354
						7.285	38.2268		7.285	56.305
						7.29	36.5131		7.29	56.1431
						7.295	35.2175		7.295	56.3384
						7.3	34.8596		7.3	56.2279
						7.305	35.2872		7.305	56.2099
						7.31	35.2841		7.31	56.1817
						7.315	35.3442		7.315	56.1586
						7.32	35.2619		7.32	56.3821
						7.325	34.9958		7.325	56.3281
						7.33	34.9768		7.33	56.2331
						7.335	35.5248		7.335	56.3204
						7.34	36.3705		7.34	56.1329
						7.345	37.4159		7.345	56.2176
						7.35	38.7779		7.35	56.3307
						7.355	40.8084		7.355	56.4155
						7.36	42.1071		7.36	56.6467
						7.365	43.0827		7.365	56.5824
						7.37	44.9104		7.37	56.5927
						7.375	46.3359		7.375	56.4745
						7.38	47.6948		7.38	56.4155
						7.385	49.2279		7.385	56.4745
						7.39	49.8773		7.39	56.4874
						7.395	49.5732		7.395	56.3333
						7.4	49.5605		7.4	56.5979
						7.405	51.2108		7.405	56.5234
						7.41	51.6575		7.41	56.5079
						7.415	52.3227		7.415	56.639
						7.42	52.2625		7.42	56.6158
						7.425	52.6109		7.425	56.6004
						7.43	53.4377		7.43	56.6801
						7.435	54.0078		7.435	56.6518
						7.44	54.4038		7.44	56.5182
						7.445	54.8916		7.445	56.5439
						7.45	55.4839		7.45	56.5079
						7.455	55.6708		7.455	56.6081
						7.46	56.0319		7.46	56.6364
						7.465	56.4817		7.465	56.6081
						7.47	56.6971		7.47	56.7109
						7.475	56.9347		7.475	56.6313
						7.48	57.1279		7.48	56.5413
						7.485	57.2451		7.485	56.6133
						7.49	57.47		7.49	56.5696
						7.495	57.4827		7.495	56.734
						7.5	57.6506		7.5	56.585
						7.505	57.8026		7.505	56.6441
						7.51	57.8121		7.51	56.6981
						7.515	57.8058		7.515	56.7032
						7.52	57.7678		7.52	56.6749
						7.525	57.7805		7.525	56.752
						7.53	57.7551		7.53	56.6672
						7.535	57.9388		7.535	56.6955
						7.54	57.9673		7.54	56.7417
						7.545	57.8977		7.545	56.6569
						7.55	58.0782		7.55	56.6338
						7.555	58.1669		7.555	56.6364
						7.56	58.0687		7.56	56.5722
						7.565	58.1162		7.565	56.5465
						7.57	58.3031		7.57	56.5619
						7.575	58.2429		7.575	56.6338
						7.58	58.3823		7.58	56.6004
						7.585	58.2999		7.585	56.7648
						7.59	58.2144		7.59	56.7314
						7.595	58.3253		7.595	56.7135
						7.6	58.2746		7.6	56.6903
						7.605	58.3316		7.605	56.5568
						7.61	58.4837		7.61	56.5131
						7.615	58.4361		7.615	56.454
						7.62	58.471		7.62	56.5208
						7.625	58.5755		7.625	56.5182
						7.63	58.5407		7.63	56.567
						7.635	58.471		7.635	56.5747
						7.64	58.6547		7.64	56.6878
						7.645	58.5945		7.645	56.6287
						7.65	58.585		7.65	56.6133
						7.655	58.6104		7.655	56.5568
						7.66	58.5945		7.66	56.5105
						7.665	58.4678		7.665	56.5079
						7.67	58.7434		7.67	56.7058
						7.675	58.6389		7.675	56.5208
						7.68	58.8226		7.68	56.5208
						7.685	58.8321		7.685	56.6672
						7.69	58.6009		7.69	56.6236
						7.695	58.8701		7.695	56.5876
						7.7	58.8891		7.7	56.6955
						7.705	58.943		7.705	56.5157
						7.71	58.9176		7.71	56.621
						7.715	58.7941		7.715	56.6236
						7.72	58.7656		7.72	56.5876
						7.725	58.8099		7.725	56.6878
						7.73	58.9841		7.73	56.6441
						7.735	59.0032		7.735	56.6364
						7.74	59		7.74	56.8419
						7.745	59.0348		7.745	56.8599
						7.75	59.0127		7.75	56.752
						7.755	58.924		7.755	56.7135
						7.76	59.1805		7.76	56.6775
						7.765	58.9493		7.765	56.6878
						7.77	58.981		7.77	56.7314
						7.775	59.1299		7.775	56.6415
						7.78	59.0665		7.78	56.716
						7.785	59.1267		7.785	56.5927
						7.79	59.1077		7.79	56.6492
						7.795	59.152		7.795	56.7803
						7.8	59.095		7.8	56.8085
						7.805	59.171		7.805	56.7777
						7.81	59.114		7.81	56.6775
						7.815	59.209		7.815	56.6852
						7.82	59.1204		7.82	56.7469
						7.825	59.1077		7.825	56.8214
						7.83	59.171		7.83	56.6133
						7.835	59.1932		7.835	56.6878
						7.84	59.2249		7.84	56.752
						7.845	59.1837		7.845	56.6004
						7.85	59.2882		7.85	56.7109
						7.855	59.2566		7.855	56.7597
						7.86	59.2249		7.86	56.6955
						7.865	59.1869		7.865	56.7546
						7.87	59.2059		7.87	56.7417
						7.875	59.1615		7.875	56.8137
						7.88	59.1774		7.88	56.7828
						7.885	59.2249		7.885	56.8188
						7.89	59.2597		7.89	56.7726
						7.895	59.3199		7.895	56.6056
						7.9	59.2281		7.9	56.883
						7.905	59.209		7.905	56.7469
						7.91	59.2185		7.91	56.7186
						7.915	59.152		7.915	56.7443
						7.92	59.2977		7.92	56.585
						7.925	59.2787		7.925	56.6903
						7.93	59.3231		7.93	56.7828
						7.935	59.4593		7.935	56.7032
						7.94	59.3389		7.94	56.7366
						7.945	59.2154		7.945	56.7623
						7.95	59.2692		7.95	56.6595
						7.955	59.2534		7.955	56.5362
						7.96	59.2471		7.96	56.6955
						7.965	59.4213		7.965	56.6441
						7.97	59.3389		7.97	56.5953
						7.975	59.3579		7.975	56.7058
						7.98	59.2977		7.98	56.5696
						7.985	59.1805		7.985	56.7006
						7.99	59.2724		7.99	56.8188
						7.995	59.3167		7.995	56.6775
						8	59.076		8	56.716
						8.005	59.1679		8.005	56.6492
						8.01	58.7276		8.01	56.5157
						8.015	58.4932		8.015	56.6929
						8.02	58.1922		8.02	56.5465
						8.025	57.9927		8.025	56.6184
						8.03	57.7995		8.03	56.418
						8.035	56.9569		8.035	56.5516
						8.04	55.8482		8.04	56.4925
						8.045	54.4545		8.045	56.5285
						8.05	53.1589		8.05	56.5568
						8.055	52.405		8.055	56.472
						8.06	51.1982		8.06	56.5413
						8.065	50.2732		8.065	56.5182
						8.07	50.2669		8.07	56.6107
						8.075	47.6599		8.075	56.5388
						8.08	46.5228		8.08	56.49
						8.085	45.3571		8.085	56.6724
						8.09	44.2769		8.09	56.5516
						8.095	43.2981		8.095	56.5234
						8.1	41.9804		8.1	56.5747
						8.105	40.6215		8.105	56.5722
						8.11	39.3069		8.11	56.5619
						8.115	38.1317		8.115	56.4514
						8.12	37.4792		8.12	56.3718
						8.125	36.7317		8.125	56.3024
						8.13	35.9334		8.13	56.4155
						8.135	35.4329		8.135	56.418
						8.14	35.0243		8.14	56.4026
						8.145	34.6315		8.145	56.4078
						8.15	34.451		8.15	56.5079
						8.155	34.4446		8.155	56.4771
						8.16	34.4478		8.16	56.5465
						8.165	34.5587		8.165	56.5645
						8.17	34.4098		8.17	56.5722
						8.175	34.3559		8.175	56.5157
						8.18	34.3813		8.18	56.3384
						8.185	34.2514		8.185	56.3358
						8.19	34.074		8.19	56.3744
						8.195	34.0867		8.195	56.3333
						8.2	33.979		8.2	56.4052
						8.205	33.8935		8.205	56.3821
						8.21	34.036		8.21	56.4257
						8.215	34.0424		8.215	56.5079
						8.22	33.9568		8.22	56.3898
						8.225	33.7288		8.225	56.4977
						8.23	33.7161		8.23	56.4617
						8.235	33.7319		8.235	56.4078
						8.24	33.7573		8.24	56.4823
						8.245	34.0487		8.245	56.2896
						8.25	34.6284		8.25	56.4052
						8.255	34.9166		8.255	56.3024
						8.26	34.8343		8.26	56.174
						8.265	34.7012		8.265	56.3384
						8.27	34.7202		8.27	56.3333
						8.275	34.5967		8.275	56.3923
						8.28	34.0233		8.28	56.3641
						8.285	33.903		8.285	56.3358
						8.29	34.3148		8.29	56.3153
						8.295	34.603		8.295	56.3333
						8.3	34.961		8.3	56.323
						8.305	34.961		8.305	56.2742
						8.31	34.6474		8.31	56.2844
						8.315	34.4383		8.315	56.2382
						8.32	34.3718		8.32	56.4103
						8.325	34.1152		8.325	56.2921
						8.33	33.998		8.33	56.2921
						8.335	34.432		8.335	56.3127
						8.34	35.2999		8.34	56.1765
						8.345	36.2977		8.345	56.2151
						8.35	37.4824		8.35	56.2074
						8.355	38.0684		8.355	56.2279
						8.36	39.5318		8.36	56.2382
						8.365	41.9709		8.365	56.2228
						8.37	43.9285		8.37	56.2331
						8.375	44.4891		8.375	56.3384
						8.38	45.5059		8.38	56.2074
						8.385	46.7223		8.385	56.2767
						8.39	48.1731		8.39	56.1072
						8.395	49.0283		8.395	56.2562
						8.4	49.6555		8.4	56.138
						8.405	50.4664		8.405	56.1226
						8.41	51.214		8.41	56.2408
						8.415	52.4969		8.415	56.1714
						8.42	52.2593		8.42	56.2074
						8.425	52.6743		8.425	56.2433
						8.43	53.1431		8.43	56.2228
						8.435	53.6119		8.435	56.2896
						8.44	54.3468		8.44	56.1097
						8.445	54.7649		8.445	56.1894
						8.45	55.069		8.45	56.2254
						8.455	55.3636		8.455	56.0866
						8.46	55.7057		8.46	56.1406
						8.465	55.826		8.465	56.2176
						8.47	55.9622		8.47	56.0532
						8.475	56.0288		8.475	56.1123
						8.48	56.2632		8.48	56.1971
						8.485	56.5197		8.485	56.0892
						8.49	56.8017		8.49	56.1097
						8.495	57.1628		8.495	56.251
						8.5	57.4098		8.5	56.1714
						8.505	57.6126		8.505	56.1663
						8.51	57.6221		8.51	56.0507
						8.515	57.7361		8.515	56.2074
						8.52	57.8343		8.52	56.1586
						8.525	57.6696		8.525	56.1354
						8.53	57.6728		8.53	56.1663
						8.535	57.7076		8.535	56.1663
						8.54	57.7361		8.54	56.0481
						8.545	57.904		8.545	56.0995
						8.55	57.8786		8.55	56.0327
						8.555	57.961		8.555	56.0224
						8.56	58.0655		8.56	56.0609
						8.565	58.1447		8.565	56.0455
						8.57	58.2176		8.57	56.0738
						8.575	58.0877		8.575	56.1534
						8.58	58.0275		8.58	56.0044
						8.585	58.1099		8.585	56.0507
						8.59	58.0687		8.59	56.0044
						8.595	58.1384		8.595	56.1149
						8.6	58.1004		8.6	56.0789
						8.605	58.0624		8.605	56.0892
						8.61	58.1701		8.61	56.0969
						8.615	58.2493		8.615	56.0712
						8.62	58.2112		8.62	56.0327
						8.625	58.357		8.625	55.9993
						8.63	58.4076		8.63	56.043
						8.635	58.4045		8.635	56.007
						8.64	58.3253		8.64	55.9351
						8.645	58.414		8.645	56.1329
						8.65	58.4013		8.65	55.9916
						8.655	58.4868		8.655	56.0584
						8.66	58.4583		8.66	55.9582
						8.665	58.3601		8.665	56.0121
						8.67	58.4552		8.67	56.0198
						8.675	58.4868		8.675	55.9967
						8.68	58.6135		8.68	56.0789
						8.685	58.6357		8.685	55.9839
						8.69	58.6262		8.69	55.9042
						8.695	58.604		8.695	55.9119
						8.7	58.6009		8.7	55.9171
						8.705	58.6135		8.705	56.025
						8.71	58.6167		8.71	55.9068
						8.715	58.6864		8.715	56.1046
						8.72	58.5945		8.72	56.102
						8.725	58.7181		8.725	55.9402
						8.73	58.6199		8.73	56.025
						8.735	58.7434		8.735	56.1637
						8.74	58.8511		8.74	56.1586
						8.745	58.6959		8.745	55.9556
						8.75	58.9746		8.75	55.9556
						8.755	58.8669		8.755	55.8683
						8.76	58.7402		8.76	56.0044
						8.765	58.8574		8.765	56.0892
						8.77	58.7751		8.77	56.1714
						8.775	58.8258		8.775	56.0224
						8.78	58.8986		8.78	55.9607
						8.785	58.9303		8.785	55.894
						8.79	58.9303		8.79	55.8143
						8.795	58.9366		8.795	55.8965
						8.8	58.8574		8.8	55.9222
						8.805	58.7846		8.805	55.9762
						8.81	58.9335		8.81	56.0096
						8.815	58.8131		8.815	55.9094
						8.82	58.8669		8.82	55.6525
						8.825	58.9746		8.825	55.1618
						8.83	58.9778		8.83	54.7636
						8.835	58.8796		8.835	54.5221
						8.84	58.8638		8.84	54.8252
						8.845	58.8828		8.845	54.9588
						8.85	58.8384		8.85	55.3108
						8.855	59.0665		8.855	55.4444
						8.86	58.9176		8.86	56.0558
						8.865	59.0792		8.865	56.6775
						8.87	59.0127		8.87	57.1065
						8.875	59.0285		8.875	57.4585
						8.88	59.095		8.88	57.4302
						8.885	59.0285		8.885	56.5182
						8.89	59.057		8.89	55.8708
						8.895	58.9905		8.895	55.0436
						8.9	59.152		8.9	54.3551
						8.905	59.1647		8.905	53.5048
						8.91	59.1077		8.91	52.6878
						8.915	59.0285		8.915	51.131
						8.92	59.0982		8.92	50.4733
						8.925	59.1235		8.925	50.7225
						8.93	59.1679		8.93	48.7119
						8.935	59.0918		8.935	47.3608
						8.94	59.1077		8.94	46.5522
						8.945	59.1837		8.945	46.0634
						8.95	59.1584		8.95	45.5823
						8.955	59.1964		8.955	44.7788
						8.96	59.095		8.96	44.3668
						8.965	59.1995		8.965	44.0444
						8.97	59.2281		8.97	43.745
						8.975	59.3136		8.975	44.2005
						8.98	59.1964		8.98	44.2538
						8.985	59.171		8.985	43.3032
						8.99	59.1299		8.99	42.3501
						8.995	59.2027		8.995	41.7541
						9	59.209		9	41.3071
						9.005	59.1805		9.005	40.9089
						9.01	59.3072		9.01	40.634
						9.015	59.1964		9.015	40.539
						9.02	59.3041		9.02	40.3155
						9.025	59.2756		9.025	40.3412
						9.03	59.2059		9.03	40.5929
						9.035	59.171		9.035	40.5236
						9.04	59.2312		9.04	40.5133
						9.045	59.2439		9.045	40.1408
						9.05	59.1932		9.05	39.8736
						9.055	59.3009		9.055	39.8993
						9.06	59.2977		9.06	39.591
						9.065	59.2439		9.065	39.6064
						9.07	59.0792		9.07	39.5191
						9.075	59.51		9.075	39.6244
						9.08	60.5616		9.08	39.442
						9.085	62.0852		9.085	39.2442
						9.09	62.4559		9.09	39.0438
						9.095	58.5502		9.095	38.9102
						9.1	58.1067		9.1	38.6405
						9.105	58.7054		9.105	38.5352
						9.11	59.1013		9.11	38.5454
						9.115	59.5353		9.115	38.5968
						9.12	59.9439		9.12	38.6251
						9.125	60.229		9.125	38.512
						9.13	60.4856		9.13	38.3682
						9.135	60.3526		9.135	38.3425
						9.14	59.643		9.14	38.399
						9.145	58.4552		9.145	38.4093
						9.15	57.47		9.15	38.5763
						9.155	58.0434		9.155	38.7432
						9.16	57.5175		9.16	39.0258
						9.165	54.163		9.165	39.1235
						9.17	53.1811		9.17	39.6835
						9.175	52.4874		9.175	40.3103
						9.18	51.4642		9.18	41.3045
						9.185	49.8804		9.185	43.6963
						9.19	48.8509		9.19	44.8138
						9.195	48.0717		9.195	45.9185
						9.2	46.6178		9.2	46.6044
						9.205	45.4933		9.205	47.4676
						9.21	44.7172		9.21	47.1593
						9.215	43.3393		9.215	46.9076
						9.22	43.1841		9.22	47.7476
						9.225	41.6605		9.225	48.0456
						9.23	40.8496		9.23	47.6115
						9.235	40.064		9.235	46.0752
						9.24	39.2246		9.24	44.8883
						9.245	37.8625		9.245	44.5434
						9.25	37.7041		9.25	44.467
						9.255	37.172		9.255	43.8556
						9.26	36.7982		9.26	43.5267
						9.265	36.2312		9.265	43.0951
						9.27	35.7529		9.27	43.7605
						9.275	35.4139		9.275	43.1876
						9.28	34.8501		9.28	41.9108
						9.285	34.8469		9.285	41.6
						9.29	35.0655		9.29	40.783
						9.295	35.3411		9.295	40.7805
						9.3	35.9619		9.3	40.6494
						9.305	36.719		9.305	40.1665
						9.31	38.2173		9.31	40.5878
						9.315	39.7979		9.315	41.0121
						9.32	40.9287		9.32	41.5486
						9.325	42.1926		9.325	42.1061
						9.33	43.1619		9.33	43.3675
						9.335	45.0023		9.335	44.115
						9.34	47.1594		9.34	46.0726
						9.345	47.8658		9.345	45.9365
						9.35	48.6102		9.35	46.5864
						9.355	49.7822		9.355	50.9769
						9.36	52.0471		9.36	48.7855
						9.365	51.8412		9.365	49.045
						9.37	52.0376		9.37	49.7001
						9.375	52.0407		9.375	50.2396
						9.38	52.8168		9.38	50.6132
						9.385	52.7883		9.385	51.148
						9.39	53.2698		9.39	51.6163
						9.395	54.182		9.395	51.8683
						9.4	54.7269		9.4	51.7724
						9.405	55.2369		9.405	50.5915
						9.41	55.3984		9.41	50.1574
						9.415	55.7088		9.415	50.3526
						9.42	56.3107		9.42	50.851
						9.425	56.5894		9.425	48.9576
						9.43	56.9157		9.43	49.3687
						9.435	57.394		9.435	48.0824
						9.44	57.6031		9.44	48.3255
						9.445	57.7488		9.445	48.8961
						9.45	57.961		9.45	47.984
						9.455	58.1289		9.455	46.2139
						9.46	58.2493		9.46	45.045
						9.465	58.4393		9.465	44.0097
						9.47	58.5153		9.47	43.6783
						9.475	58.6452		9.475	43.2107
						9.48	58.6104		9.48	42.9564
						9.485	58.6864		9.485	42.7355
						9.49	58.7149		9.49	42.2756
						9.495	58.8574		9.495	41.8235
						9.5	58.9145		9.5	42.1831
						9.505	58.9081		9.505	42.1369
						9.51	58.9081		9.51	42.4606
						9.515	58.8511		9.515	43.0181
						9.52	58.9683		9.52	43.6423
						9.525	59.0127		9.525	44.4824
						9.53	59.1013		9.53	44.1227
						9.535	59.1489		9.535	44.2897
						9.54	59.0982		9.54	44.5698
						9.545	59.0887		9.545	44.8857
						9.55	59.1552		9.55	45.51
						9.555	59.2249		9.555	45.6873
						9.56	59.0443		9.56	45.3225
						9.565	59.209		9.565	44.5158
						9.57	59.0697		9.57	44.3129
						9.575	59.1299		9.575	43.6603
						9.58	59.2724		9.58	43.1029
						9.585	59.1299		9.585	42.5993
						9.59	59.2534		9.59	42.0007
						9.595	59.1584		9.595	41.3148
						9.6	59.1109		9.6	40.8652
						9.605	59.3136		9.605	40.6212
						9.61	59.2059		9.61	40.2718
						9.615	59.3041		9.615	40.0329
						9.62	59.2597		9.62	39.6989
						9.625	59.2534		9.625	39.5499
						9.63	59.2217		9.63	39.3495
						9.635	59.2059		9.635	39.2005
						9.64	59.2724		9.64	39.1877
						9.645	59.1679		9.645	39.1286
						9.65	59.2629		9.65	39.198
						9.655	59.3072		9.655	39.257
						9.66	59.2882		9.66	39.2416
						9.665	59.3389		9.665	39.1723
						9.67	59.2154		9.67	39.0387
						9.675	59.3326		9.675	38.995
						9.68	59.2376		9.68	39.0644
						9.685	59.3674		9.685	39.2545
						9.69	59.209		9.69	39.2442
						9.695	59.3009		9.695	39.0798
						9.7	59.3453		9.7	38.9719
						9.705	59.2027		9.705	38.8486
						9.71	59.2819		9.71	38.7664
						9.715	59.3231		9.715	38.6662
						9.72	59.2882		9.72	39.1029
						9.725	59.3959		9.725	38.9411
						9.73	59.2787		9.73	38.9847
						9.735	59.2851		9.735	39.1671
						9.74	59.2122		9.74	38.9128
						9.745	59.3864		9.745	39.0669
						9.75	59.2471		9.75	39.2699
						9.755	59.3706		9.755	39.347
						9.76	59.472		9.76	39.1825
						9.765	59.3199		9.765	38.8897
						9.77	59.3421		9.77	38.7535
						9.775	59.3611		9.775	38.8063
						9.78	59.2249		9.78	39.1005
						9.785	59.3294		9.785	39.405
						9.79	59.2787		9.79	39.5867
						9.795	59.3136		9.795	39.5509
						9.8	59.4941		9.8	39.5125
						9.805	59.3072		9.805	39.9301
						9.81	59.3864		9.81	40.2487
						9.815	59.4086		9.815	39.4317
						9.82	59.3231		9.82	38.7381
						9.825	59.4783		9.825	38.9051
						9.83	59.4339		9.83	39.3033
						9.835	59.3516		9.835	39.3007
						9.84	59.3833		9.84	40.1254
						9.845	59.2185		9.845	40.3206
						9.85	59.2724		9.85	40.3386
						9.855	59.4751		9.855	40.7034
						9.86	59.3928		9.86	40.4696
						9.865	59.3041		9.865	40.4542
						9.87	59.2946		9.87	40.259
						9.875	59.3864		9.875	40.3514
						9.88	59.3991		9.88	40.0252
						9.885	59.4371		9.885	39.5191
						9.89	59.4403		9.89	39.311
						9.895	59.4466		9.895	39.3367
						9.9	59.4308		9.9	39.275
						9.905	59.4593		9.905	39.0078
						9.91	59.4878		9.91	38.8563
						9.915	59.3389		9.915	38.8075
						9.92	59.4498		9.92	38.9976
						9.925	59.4656		9.925	39.478
						9.93	59.3294		9.93	39.7374
						9.935	59.4561		9.935	40.4568
						9.94	59.3801		9.94	40.9686
						9.945	59.2692		9.945	41.4407
						9.95	59.2471		9.95	41.3063
						9.955	59.3579		9.955	40.5796
						9.96	59.4625		9.96	40.0218
						9.965	59.5226		9.965	39.6942
						9.97	59.4941		9.97	39.2413
						9.975	59.4593		9.975	38.9025
						9.98	59.4435		9.98	38.7381
						9.985	59.4339		9.985	38.4735
[truncated: 3 more rows]

## Sheet: Fig 3
a									b									c									d									e
DD (um)									SD (um)									FS (%)									HR (Hz)									AI
ML				SOHA					ML				SOHA					ML				SOHA					ML				SOHA					ML				SOHA
1wm	5wm	1wf	5wf	1wm	5wm	1wf	5wf		1wm	5wm	1wf	5wf	1wm	5wm	1wf	5wf		1wm	5wm	1wf	5wf	1wm	5wm	1wf	5wf		1wm	5wm	1wf	5wf	1wm	5wm	1wf	5wf		1wm	5wm	1wf	5wf	1wm	5wm	1wf	5wf
63.3347	80.0273	67.4907	77.4948	67.7295	74.7113	69.4912	88.871		36.248	61.2027	48.0189	53.8951	32.2335	51.8757	47.6325	60.6839		0.427473	0.234746	0.288453	0.304498	0.524085	0.305651	0.314554	0.317169		1.31182	0.352423	1.99313	1.45606	1.36104	0.300698	2.05387	1.48752		0.327623	0.193801	0.14678	0.156301	0.693301	0.129955	0.0487576	0.0190917
80.8479	70.409	104.826	83.5936	83.6505	70.47	107.662	87.4359		47.1478	40.6886	69.6459	52.8482	43.848	40.0221	76.3425	52.4617		0.416679	0.4216	0.335594	0.367794	0.475819	0.432069	0.290909	0.399998		0.958466	0.753038	0.980926	0.993965	0.963836	1.42004	0.930466	0.996493		0.13719	1.30091	0.10252	0.0174131	0.115828	0.576326	0.0437708	0.0197331
65.2388	65.3184	82.1886	76.3186	63.8145	65.9025	73.08	80.7795		44.4474	41.2157	56.4397	55.2827	38.3682	33.2775	46.98	57.159		0.318392	0.367936	0.313011	0.275509	0.398755	0.49505	0.357143	0.292407		0.864006	1.02419	1.44748	1.92341	0.804048	1.10462	1.68255	1.93609		0.26446	0.327965	0.392786	0.095699	0.447431	0.203155	0.461693	0.132248
62.2894	58.844	88.2948	65.288	65.3805	66.555	90.045	70.3395		41.4833	33.9046	53.1065	35.1803	43.326	36.54	57.42	38.3681		0.333632	0.422985	0.39853	0.461086	0.337325	0.45098	0.362319	0.454529		1.35182	1.23413	1.17794	1.43036	1.45971	1.03745	1.17656	1.70711		0.265075	0.427205	0.0375076	0.347832	0.255903	0.329662	0.0247669	0.342427
76.1641	57.6191	72.0626	76.8811	70.47	68.5201	76.0162	78.1695		46.9847	35.5802	45.0983	58.243	35.1056	38.5002	44.0465	57.159		0.383126	0.380878	0.373549	0.242431	0.501837	0.438118	0.420565	0.268781		0.908138	0.794062	1.81538	1.67579	0.979191	0.794718	1.88967	1.6908		0.276998	0.286718	0.242534	0.149046	0.14578	0.253726	0.224704	0.30304
67.8381	46.3972	81.0498	87.5312	72.2976	51.2212	83.8462	79.9965		42.9445	33.0178	57.2252	58.0701	46.8504	31.9725	54.81	50.895		0.366479	0.287958	0.292798	0.333642	0.351978	0.375796	0.346304	0.363785		1.88712	1.5544	2.33938	1.43937	2.15762	1.78207	2.01621	1.39824		0.242399	0.257788	0.257014	0.424097	0.345926	0.240259	0.202634	0.409013
66.7838	67.8039	76.2172	62.4324	67.9905	73.4062	81.2362	64.467		42.5596	40.466	51.8272	45.7963	41.6295	40.1536	51.5496	43.9785		0.362691	0.401689	0.320029	0.266461	0.387716	0.452995	0.365436	0.317814		2.27312	1.08867	2.92498	1.34483	2.34411	1.21677	2.95485	1.36083		0.0532081	0.522764	0.124685	0.0345223	0.0521145	0.220303	0.0568003	0.0352976
66.6033	52.5775	78.0189	56.8725	71.514	53.8312	76.0162	61.596		42.5749	32.3997	56.0445	43.5434	43.326	30.6675	56.4412	40.3254		0.3609	0.383526	0.281523	0.234364	0.394161	0.430303	0.257511	0.345324		1.37542	1.04913	3.04118	1.46036	1.48177	1.14575	3.07807	1.42054		0.165259	0.252183	0.106945	0.0518449	0.174711	0.347298	0.0293728	0.0302819
66.8559	42.2324	69.6772	78.54	63.684	43.7632	65.5763	76.473		36.7252	36.6369	47.5198	58.8762	40.5855	37.195	44.0438	54.1575		0.450668	0.132474	0.318057	0.249398	0.362705	0.150085	0.328358	0.291809		1.81122	1.37518	1.83582	2.25264	1.85538	1.52433	1.94676	2.53653		0.158647	0.519934	0.255083	0.319544	0.0861984	0.272462	0.243239	0.162914
72.2779	58.7059	78.7374	66.848	72.4275	62.6434	77.9737	69.2955		44.8606	34.2985	54.228	51.9105	45.5119	37.8506	52.2	49.4595		0.379331	0.415224	0.31126	0.222583	0.371622	0.395776	0.330544	0.286252		0.995537	1.04204	1.36579	1.57706	1.05411	1.18942	1.36818	1.71308		0.147204	0.490651	0.13753	0.260257	0.167333	0.45799	0.177867	0.0711695
63.6267	63.6029	80.6299	90.3725	59.3775	68.514	81.2362	94.8735		39.6648	43.6488	55.6856	66.726	35.496	47.6325	58.725	65.1195		0.376553	0.313217	0.309315	0.261635	0.402198	0.304777	0.277108	0.313618		2.49487	0.831025	1.28987	1.44112	2.51089	0.793258	1.30062	1.45514		0.118703	0.177348	0.110053	0.0377217	0.0959599	0.144424	0.129203	0.0304988
53.7049	50.729	54.0847	54.8502	53.1246	51.5495	54.4838	61.2045		32.4398	37.6907	34.5033	37.9838	31.1895	38.1738	36.2137	39.411		0.395766	0.256748	0.362041	0.307438	0.412899	0.259472	0.335329	0.356077		1.77991	0.975434	1.80117	1.24331	1.63861	1.2382	1.88983	1.26188		0.246425	0.278843	0.212466	0.13894	0.529746	0.471766	0.231197	0.189549
58.0853	56.3357	83.6027	65.6132	57.42	58.725	79.2788	78.1695		30.9943	35.6294	57.4287	47.3842	32.4959	33.6037	55.7888	54.4185		0.466052	0.367398	0.313075	0.277782	0.434066	0.427778	0.296296	0.30384		1.39276	0.631912	2.34814	1.2717	1.37163	0.640469	2.3356	1.24732		0.194202	0.351158	0.0160182	0.0488846	0.191224	0.178355	0.027538	0.0262184
53.6671	63.1376	83.6469	101.188	55.2015	78.3	83.52	98.397		40.0068	44.1972	52.2442	69.4803	32.2335	46.98	57.0938	70.2097		0.254444	0.299707	0.375419	0.313279	0.416076	0.4	0.316406	0.286465		3.70307	1.11849	2.342	1.0597	3.74603	1.3151	2.3155	1.08284		0.0947753	0.42013	0.126628	0.153321	0.0188679	0.331921	0.0350518	0.0361937
62.4174	60.7861	92.719	79.8153	60.291	68.5188	86.4562	85.7385		39.3573	44.3315	66.4771	54.6731	35.496	43.7175	60.03	59.1173		0.369199	0.269748	0.282956	0.314999	0.411255	0.361963	0.30566	0.310493		2.25873	0.834057	1.28584	1.02722	2.1094	1.0187	1.1996	1.0218		0.284311	0.089752	0.302723	0.178221	0.281226	0.231614	0.146345	0.0790888
82.5024	60.8387	93.5684	70.1616	71.775	63.294	93.3075	72.4275		52.2095	39.6768	61.0662	48.4151	42.021	40.455	57.7463	44.5005		0.366707	0.346463	0.347288	0.309952	0.414545	0.36084	0.381119	0.385586		1.71089	0.781944	1.8252	0.981079	2.06596	1.54999	1.90621	0.982146		0.486168	0.246087	0.146383	0.0535038	0.355969	0.393657	0.192596	0.0355985
50.9636	39.1464	82.8779	79.7701	51.0255	40.7949	80.9112	78.4305		24.2866	29.1986	58.9835	59.5925	26.622	30.3536	54.1575	54.1575		0.522277	0.253269	0.287932	0.252813	0.478261	0.255948	0.330655	0.309484		1.55863	1.78265	1.53364	1.30271	1.58978	1.76142	1.88288	1.25762		0.237125	0.0326558	0.417939	0.0975435	0.20251	0.0268584	0.557025	0.0638523
78.0986	61.6996	87.3697	78.9522	75.8205	54.1691	84.1725	75.9515		41.9327	39.1961	60.5157	53.251	33.7995	38.4975	63.2925	53.1142		0.46198	0.363323	0.30684	0.325268	0.554217	0.289309	0.248062	0.300682		1.3537	0.34323	1.40252	1.29393	1.39661	0.890554	1.44856	1.11189		0.26247	0.166366	0.127421	0.311115	0.218258	0.599174	0.11417	0.116767
77.7839	58.4914	67.6306	73.9502	78.9547	60.6843	72.1012	72.819		47.7753	43.2751	41.7864	48.4274	47.241	44.0438	46.0012	40.977		0.385605	0.259612	0.381402	0.344868	0.401669	0.274215	0.361991	0.437276		1.15425	1.1006	1.45304	0.862999	1.18793	1.20478	1.4833	0.854665		0.0885587	0.667101	0.0725911	0.065864	0.107704	0.565514	0.0734086	0.023964
63.782	59.289	86.6128	89.7502	71.9061	58.0725	92.0025	87.957		42.7833	48.1933	59.0128	67.1839	40.7181	45.3488	63.2925	59.3775		0.328981	0.187082	0.318651	0.250694	0.433732	0.219101	0.312057	0.324926		1.28472	1.12795	1.41693	1.14286	1.51582	1.13712	1.40299	1.73588		0.401672	0.244273	0.105435	1.08692	0.386667	0.0354179	0.106897	0.761741
72.9105	71.5623	70.8513	72.9557	68.7742	64.9402	76.995	69.8175		37.5181	52.7188	49.8745	54.8948	35.3655	41.1075	48.285	50.112		0.484802	0.263146	0.295874	0.247557	0.485774	0.366995	0.372881	0.282243		1.27119	1.61957	1.97918	1.56359	1.2514	1.65313	2.10597	1.55878		0.314206	0.196451	0.190164	0.0602865	0.327365	0.201073	0.13896	0.0587065
67.3745	65.7563	80.5743	78.252	63.6846	64.2712	81.8888	81.171		38.0946	39.0003	55.4291	55.7087	38.1072	38.1713	56.4412	56.5072		0.434291	0.406886	0.312071	0.288094	0.401626	0.406091	0.310757	0.30385		0.53376	0.508351	2.49062	1.22678	0.378424	0.546616	2.48437	1.2321		0.043214	0.0907775	0.0193743	0.0598766	0.0553775	0.105228	0.0314754	0.0463306
58.0268	62.3287	61.7032	62.1296	59.8995	56.1229	65.5763	72.036		32.6082	39.142	41.6898	47.9458	32.103	33.2775	39.4794	58.203		0.437914	0.371952	0.323902	0.228223	0.464052	0.40706	0.397961	0.192029		1.12498	0.807159	1.32013	1.603	1.07938	0.82434	1.38652	1.5879		0.092917	0.0590342	0.175591	0.0521918	0.0778829	0.034142	0.241055	0.0301866
67.0977	51.7333	76.6778	71.5324	62.64	58.3987	79.605	78.039		43.4094	32.0682	50.2158	54.1732	35.8875	39.8025	48.285	58.203		0.351913	0.379602	0.345095	0.242544	0.427083	0.318436	0.393443	0.254181		1.69668	1.36914	2.16495	1.30811	2.85121	1.36775	2.16381	1.31189		0.281463	0.231459	0.140035	0.0605539	0.582378	0.196351	0.0570745	0.0305149
60.9921	55.9339	54.0106	83.9134	74.255	53.505	60.6825	80.7795		33.0044	32.1088	28.6424	58.7485	34.9754	32.2987	35.8875	53.8965		0.458825	0.425652	0.46953	0.299811	0.528983	0.396341	0.408602	0.332795		1.49643	0.867905	1.49357	1.29825	1.81409	0.864656	1.55599	1.29018		0.224841	0.111746	0.244555	0.114851	0.323805	0.17311	0.203611	0.0778791
68.6981	53.1986	75.1816	78.8206	74.2545	61.6613	75.69	76.3425		35.4101	30.6883	51.1445	54.386	34.0605	31.32	51.8738	53.766		0.484514	0.422968	0.319468	0.309867	0.541301	0.492063	0.314655	0.295726		1.09349	0.661643	2.71431	1.06164	1.07464	0.783546	2.90141	1.18782		0.359634	0.397868	0.16899	0.320333	0.291237	0.350295	0.122093	0.296436
81.424	67.1173	76.6711	88.7717	75.69	66.8812	75.69	85.2165		44.6379	39.5275	53.3257	60.8744	39.2805	33.93	51.2212	55.9852		0.451047	0.410908	0.304472	0.314172	0.481034	0.492683	0.323276	0.343024		1.18983	0.380886	1.25022	0.899654	1.46756	0.310016	1.22996	0.882962		0.614276	0.111928	0.0443443	0.176782	0.420468	0.0331623	0.0190744	0.0623326
71.4404	41.9493	75.4584	87.6798	72.8196	46.6538	77.3213	84.1725		46.0394	27.5978	50.9229	63.8334	39.933	29.6887	50.2425	57.942		0.355218	0.339147	0.325129	0.271711	0.451617	0.363636	0.350211	0.311628		1.36555	1.14863	2.06647	0.869263	1.61332	1.44638	2.04804	0.906026		0.25624	0.440218	0.052467	0.159817	0.202106	0.604406	0.0499896	0.233029
72.225	62.6504	71.6466	70.5216	67.2075	71.775	78.9525	69.948		39.3978	43.6269	50.7445	53.375	37.7156	44.6962	53.8312	49.329		0.454202	0.302282	0.291726	0.243114	0.438818	0.377273	0.318182	0.294776		0.98401	1.49383	2.57909	2.44785	1.03111	1.37035	2.66181	2.46917		0.192482	0.152166	0.13949	0.211818	0.109367	0.411977	0.0494759	0.183114
71.6957	66.6625	83.9142	72.1587	72.1665	68.1863	81.2362	83.9115		53.45	40.7223	54.9376	53.1557	41.238	38.4975	50.8973	56.7675		0.254468	0.389141	0.345341	0.263329	0.428571	0.435407	0.373465	0.323484		1.91838	0.732729	1.36387	1.37688	1.9687	0.7041	1.3659	1.37943		0.0445308	0.177248	0.0376908	0.0435258	0.037837	0.0376956	0.0488734	0.052627
80.1589	75.1769	74.7033	68.5301	88.74	71.1225	74.385	64.728		50.4242	48.9939	50.2199	51.1368	50.7645	40.1287	46.3275	44.37		0.370537	0.346661	0.327696	0.253497	0.427941	0.43578	0.377193	0.314516		2.33938	1.67822	1.7059	1.63138	2.38752	2.04761	1.69854	1.68995		0.171623	0.591723	0.0265095	0.165312	0.216389	0.481043	0.034188	0.0813431
85.5931	57.1469	67.7801	93.4047	80.2575	59.7037	68.8388	88.8705		62.1877	35.4122	43.1906	64.6341	52.722	36.2137	39.4763	62.2485		0.27346	0.380311	0.362723	0.307968	0.343089	0.393443	0.42654	0.299559		2.04011	0.553506	1.51203	1.47162	2.06421	0.604096	1.5468	1.59312		0.18193	0.784027	0.14622	0.173433	0.0603953	0.456922	0.0743527	0.211894
60.8126	67.5785	76.6704	96.3532	57.942	65.2517	77.9737	85.347		40.0312	42.6663	43.4411	66.9763	35.757	40.7839	39.15	57.0285		0.340915	0.36849	0.433326	0.304873	0.382883	0.374976	0.497908	0.331804		2.60598	1.74389	1.2537	0.964458	3.46704	1.7432	1.28074	0.969025		0.614318	0.0703564	0.164824	0.151905	0.782649	0.0425066	0.0395675	0.0252049
75.0784	54.0294	81.9745	73.7956	53.6355	69.8175	76.3425	76.0815		58.4663	35.5866	47.1026	52.4079	27.015	46.0012	45.0225	52.2		0.220658	0.340096	0.425391	0.289814	0.496323	0.341121	0.410256	0.313894		0.741002	1.33454	2.4792	1.57068	0.895799	1.41449	2.51088	1.5918		0.200192	0.259552	0.116253	0.0619989	0.257775	0.230133	0.0135015	0.0804852
75.0132	56.2076	69.9804	82.4945	71.2542	59.0513	75.3637	79.7355		46.9276	36.591	50.014	60.6497	39.9342	34.9087	46.0012	57.8115		0.374386	0.34891	0.285306	0.264808	0.439553	0.40884	0.38961	0.274959		0.879044	0.968089	2.36301	1.04076	0.831753	0.961524	2.36048	1.04326		0.157055	0.0983909	0.0200267	0.022903	0.207148	0.19774	0.0115061	0.0318092
50.1063	71.3033	86.2785	67.4847	51.156	75.3637	83.52	66.4245		34.6601	54.9039	51.9008	53.0885	31.581	51.2212	50.2425	47.3723		0.30823	0.229442	0.398412	0.213287	0.382653	0.320346	0.398438	0.286825		0.731473	1.42361	1.45228	2.82842	0.925916	3.05175	1.52413	2.83768		0.290181	0.738677	0.199327	0.0759346	0.485824	0.856511	0.208042	0.0968152
53.6915	65.7163	80.5069	90.3628	60.1605	70.1437	79.605	81.8235		33.8594	34.2783	46.2649	63.5566	37.1925	34.9087	46.6538	59.6385		0.36854	0.476713	0.425328	0.296617	0.381779	0.502326	0.413934	0.271132		1.30652	0.437637	1.56033	1.49774	1.56102	0.482151	1.58185	1.56307		0.242808	0.324719	0.151357	0.0715403	0.269146	0.136747	0.0476795	0.061498
61.6658	55.7153	85.9153	67.3698	61.857	53.8333	87.1088	65.3805		34.4979	43.8306	55.2685	47.7443	34.713	37.1983	46.0012	44.7615		0.440326	0.211895	0.356105	0.291306	0.438819	0.309008	0.47191	0.315369		0.960714	0.529963	2.07075	1.65318	0.993084	0.59814	1.99607	1.66116		0.0697279	0.337821	0.21329	0.0501009	0.07953	0.321969	0.207262	0.0629153
76.262	57.9685	71.1853	52.1294	69.687	42.7388	75.0375	54.4185		48.2219	41.5365	49.2371	38.9573	37.845	30.3412	44.37	39.15		0.367286	0.282807	0.308183	0.252627	0.456929	0.290076	0.408696	0.280576		1.34228	1.58311	2.17133	1.23818	1.37396	1.51919	2.3837	1.24227		0.112988	0.174976	0.208942	0.175631	0.115939	0.0722256	0.198299	0.272397
72.0823	47.1981	75.5702	68	69.0345	50.2425	72.4275	67.4685		50.1461	34.8275	43.6786	42.7594	37.9755	34.5825	45.675	46.0665		0.303835	0.262062	0.421947	0.371066	0.449905	0.311688	0.369369	0.317215		1.41721	2.60855	1.96078	1.02928	1.43265	2.65442	1.99004	1.05099		0.105724	0.0601604	0.0769774	0.0834007	0.101287	0.0654766	0.0486571	0.0610571
71.2974	56.6384	73.9866	81.3117	72.9501	56.4412	73.4062	80.5185		45.5453	45.8091	43.7275	61.964	42.8051	41.4338	46.0012	57.0285		0.361026	0.191215	0.408895	0.237924	0.413229	0.265896	0.373333	0.291734		1.63792	1.10707	2.09442	1.2656	1.72939	1.47731	2.1333	1.26092		0.176573	0.121872	0.0259046	0.0411437	0.117966	0.365	0.0245199	0.0375867
70.1661	68.6833	94.0839	82.0363	70.8615	64.2712	73.4062	76.8645		42.3078	40.7459	50.3315	59.8043	42.804	36.2137	46.3275	55.332		0.39694	0.406692	0.464768	0.270991	0.395948	0.436548	0.368889	0.280136		1.97232	1.24395	3.52841	1.50009	1.98704	1.27942	3.71293	1.48125		0.0739122	0.10602	0.16287	0.0359453	0.0791724	0.0871397	0.106032	0.0393374
72.5845	56.4645	71.4413	75.1712	77.1255	61.6613	73.08	73.9935		45.9869	38.7575	46.7532	57.857	47.8935	43.72	45.675	55.0718		0.366432	0.31277	0.345467	0.230167	0.379019	0.290965	0.375	0.255721		0.919053	0.872865	3.49627	2.14944	0.953644	1.12214	3.47853	2.42663		0.149991	1.12599	0.152827	0.492744	0.133028	0.598025	0.0376348	0.468534
58.1725	61.738		63.7045	58.3335	61.6613		66.816		37.357	45.8978		47.4714	36.1485	44.6962		47.502		0.357763	0.256513		0.254721	0.380313	0.275132		0.289062		0.837582	1.14783		1.5035	0.787303	1.13571		1.53229		0.109764	0.0477062		0.135812	0.0879584	0.0215337		0.103244
70.0676				69.4265					40.8346				38.4975					0.417208				0.445493					0.771294				0.722911					0.0946621				0.0501099
65.5137				63.162					42.1852				38.7585					0.355335				0.386364					1.14703				1.07192					0.392099				0.0984976

## Sheet: Fig 4
4a					4b					4c					4d
Stroke Volume (pL)					Cardiac Output (pL/sec)					Time to Peak Contraction Velocity (sec)					Time between Peak Contraction and Relaxation Velocity (sec)
1wm	5wm	1wf	5wf		1wm	5wm	1wf	5wf		1wm	5wm	1wf	5wf		1wm	5wm	1wf	5wf
1629.12	1638.43	1380.04	1905		2569.5	603.472	1861.46	2888.31		25.995	2.695	28.655	27.51		9.335	0.01	0.645	2.025
2662.35	2008.71	3555.25	2579.89		2583.51	1639.21	3818.21	2624.95		1.925	7.325	20.81	19.535		27.33	13.975	0.085	9.215
1371.25	1554.09	2188.47	1703.69		1251.86	1661.85	3232.38	3271.37		5.815	27.385	18.945	14.735		6.885	15.235	0.155	12.61
1307.67	1390.87	3053.69	1863.69		1839.63	1832.87	3672.39	2596.81		29.01	8.265	4.735	13.125		13.9	0.865	14.64	4.675
2187.36	1308.53	1948.65	1554.67		2057.65	923.516	3477.97	2601.96		17.97	25.23	2.935	9.21		8.85	23.005	17.165	0.41
1682.13	646.463	2014.54	2603.29		2538.2	1044.09	4870.62	3743.86		0.2	11.045	18.185	8.835		17.745	7.62	5.99	18.19
1632.16	1885.33	1910.44	1108.5		3661.64	1890.69	5676.8	1522.3		8.98	23.265	4.355	3.195		5.38	4.38	15.725	0.96
1606.28	1057.24	1813.67	806.422		2257.83	1101.29	5560.78	1177.26		7.57	25.62	4.34	14.07		4.09	16.47	6.415	2.855
1899.13	268.277	1595.47	1795.81		3570.63	445.085	2932.37	2819.84		11.225	16.385	19.49	13.44		4.845	9.525	2.865	2.255
1973.99	1402.08	2008.53	1109.52		1981.59	1452.45	2788.21	1688.19		4.955	16.585	1.45	23.15		1.915	1.595	25.66	8.45
1520.32	1298.11	2092.39	2266.11		3784.81	1141.77	2747.58	3256.23		19.625	0.33	27.405	13.205		18.075	8.145	19.985	14.035
1394.49	711.723	1066.49	960.047		2525.24	648.608	1929.32	1195.82		20.93	7.2	7.24	27.59		17.72	6.125	9.835	0.33
1479.61	1137.05	2272.89	1270.5		2065.86	772.062	1607.1	1616.57		19.23	24.74	2.06	18.16		11.505	3.745	6.54	4.57
755.316	1240.27	2628.97	3315.35		2803.55	1434.33	6302.79	3676.29		5.235	2.33	28.425	25.43		14.585	15.95	4.645	6.34
1443.18	1047.05	2559.27	2089.44		3119.33	885.981	3365.19	2175.4		22.175	18.66	9.395	3.31		16.375	14.425	4.255	10.88
2514.2	1073.89	3094.4	1575.05		4363.6	1115.26	5689.19	1548.36		19.965	8.515	20.755	25.51		9.28	7.47	0.865	17.255
1231.08	421.026	2090.16	1728.11		1940	749.434	3121.76	2256.7		22.58	6.92	0.095	11.97		0.02	5.485	19.11	17.26
2746.98	1281.44	2434.1	2085.61		3446.54	556.587	3461.39	2810.8		12.975	12.33	12.14	29.305		9.365	2.53	17.39	8.685
2268.96	975.291	1742.33	1920.23		2681.99	980.192	2478.5	1617.17		4.44	15.87	20.755	12.535		23.38	12.615	6.185	6.78
1370.78	725.34	2468.99	2196.05		1790.08	794.077	3548.35	2516.96		14.37	21.305	0.96	6.995		11.5	0.13	26.08	15.495
2442.13	1428.53	1547.44	1420.19		2956.68	1914.92	3127.73	2257.7		0.78	29.165	21.14	19.92		27.88	0.415	4.295	6.665
1843.73	1721.96	2107.35	1859.13		999.311	898.415	5274.62	2360.8		0	7.795	29.27	1.75		13.085	10.025	14.125	6.6
1415.93	1449.92	1273.72	960.622		1612.24	1175.42	1716.9	1564.64		16.71	10.895	16.75	8.115		7.815	13.925	4.405	7.995
1646.39	1031.93	2065.81	1341.43		2716.27	1345.1	4569.92	1792.46		13.41	23.14	22.26	13.34		5.895	14.685	21.175	8.25
1596.96	1298.33	1291.32	2210.6		2510.69	1144.49	1965.82	2838.41		4.685	22.345	6.59	14.475		8.335	17.16	7.75	2.585
2138.18	1156.22	1874.19	1934.44		2432.6	774.3	5064.52	2224.25		3.055	29.875	2.885	13.435		15.495	4.215	21.235	13.33
2879.82	1723.25	1864.7	2565.06		3435.96	925.702	2376.21	2318.21		0.83	7.865	23.06	2.68		12.995	5.565	0.645	12.695
1859.29	688.156	1904.84	2222.52		2388.13	654.052	3979.1	1948.92		8.765	19.26	0.7	7.55		1.755	3.55	29.135	22.085
2211.35	1292.82	1576.67	1302.75		2300.01	1795.89	4092.48	3223.11		8.885	13.375	22.54	3.685		0.205	1.525	0.655	8.825
1409.64	1713.14	2476.3	1458.9		2738.99	1264.73	3359.41	2052.72		24.715	14.685	2.39	6.195		15.205	8.495	3.675	4.445
2386.17	2140.02	1885.1	1280.92		5603.21	2806.82	3233.23	2154.25		8.4	3.39	18.16	11.11		15.93	22.135	6.87	2.625
2128.39	1241.59	1678.88	2802.43		4464.89	667.299	2602.91	4190.55		19	15.845	21.96	5.325		6.915	15.385	2.415	13.12
1390.61	1692.09	2459.81	2913.84		2171.73	2943.75	3224.63	2805.14		5.99	8.64	20.59	11.47		2.295	8.53	13.305	11.47
1366.31	1032.85	2772.42	1656.08		1059.87	1288.02	6914.71	2614.58		23.995	1.885	0.275	15.19		4.46	11.685	0.275	0.575
2099.18	1113.93	1475.29	1925.21		1965.13	1123.29	3470.68	2060.77		2.42	13.565	0.965	28.035		12.675	16.18	18.64	0.05
790.137	1176.96	2926.39	1062.74		647.985	2013.25	4312.88	2982.62		2.21	16.63	8.66	17.755		2.51	0.02	2.54	0.13
1060.38	2027.3	2674.57	2528.3		1354.44	971.328	4282.96	3861.96		7.695	17.76	16.91	10.485		0.01	12.09	2.08	0.02
1595.5	763.336	2614.07	1392.03		1550.07	417.337	5452.39	2305.93		17.23	19.155	29.74	2.375		8.86	0.01	7.27	23.725
2145.26	1988.69	1616.16	727.925		2928.19	2830.87	3631.21	954.897		5.915	21.94	25.08	14.71		21.74	1.215	17.99	14.06
1652.83	848.875	2340.79	1711.48		2421.53	2192.3	4644.58	1775.33		13.555	21.895	25.62	16.18		8.94	5.48	16.195	5.88
1854.12	919.559	2166.18	1695.67		3127.21	1031.11	4534.21	2223.27		2.645	2.815	22.025	11.44		18.77	16.965	2.86	17.405
1931.74	1568.22	3712.32	1939.32		3811.8	1983.39	13289.3	2919.19		11.805	29.055	29.93	15.4		7.66	1.565	16.025	15.175
1918.16	1053	1643.1	1404.82		1797.77	880.578	720.659	3063.7		25.3	23.31	8.65	18.4		6.51	0.35	6.845	15.12
1223.41	604.723		1108.58		1079.73	712.276		1691.34		5.11	1.9		29.61		24.16	6.18		23.21
1998.34					1556.45					8.975					4.26
1541.57					1769.53					14.005					8.675

## Sheet: Fig 5
5a/5b																				5c
Fold 1				Fold 2				Fold 3				Fold 4				Fold 5					SHAP Scores
Test idxs 1	Raw Preds 1	5wk		Test idxs 2	Raw Preds 2	Labels 2		Test idxs 3	Raw Preds 3	Labels 3		Test idxs 4	Raw Preds 4	Labels 4		Test idxs 5	Raw Preds 5	Labels 5		Sample idx	DD	SD	FS	DI	SI	HP	AI
4	0.424148	0		12	0.0668656	0		0	0.140829	0		3	0.54522	0		1	0.114568	0		4	-0.332814	-0.193613	-0.600037	0.420878	-0.0638669	0.243466	0.103466
5	0.194605	0		13	0.55705	0		2	0.892853	0		9	0.313523	0		7	0.237458	0		5	-0.00814313	-0.188217	-0.483231	-0.419891	-0.168015	-0.317214	0.0475998
11	0.180565	0		17	0.0827478	0		6	0.0854937	0		15	0.19793	0		8	0.0262803	0		11	0.417015	-0.349168	-0.848984	-0.439272	-0.148931	-0.295796	0.0358577
14	0.172535	0		18	0.129668	0		10	0.0584915	0		23	0.306638	0		20	0.0856717	0		14	0.174379	-0.22507	-0.496384	-0.564926	-0.254182	-0.419611	0.101276
16	0.0154604	0		28	0.111825	0		21	0.77519	0		24	0.0742638	0		22	0.156604	0		16	0.284429	-0.77799	-2.88471	-0.389245	-0.202986	-0.283128	-0.0170219
19	0.801082	0		33	0.996548	0		32	0.268602	0		26	0.122113	0		25	0.0568871	0		19	0.194722	-0.0141701	0.107436	-0.15448	0.778623	0.136317	0.227867
29	0.651967	0		36	0.476507	0		34	0.56255	0		27	0.333006	0		37	0.192186	0		29	0.265917	0.380474	1.05256	-0.349912	-0.348187	-0.310579	-0.179332
31	0.480585	0		39	0.479182	0		38	0.181073	0		30	0.0699438	0		50	0.143167	0		31	-0.171069	0.45515	0.554788	-0.384822	-0.313912	-0.329615	-0.00497158
35	0.978054	0		44	0.311586	0		46	0.508829	0		41	0.0717333	0		57	0.259235	0		35	0.685804	0.000372311	0.792747	0.725266	0.824988	0.550129	0.100897
40	0.184435	0		45	0.460725	0		55	0.403531	0		43	0.776986	0		60	0.544467	0		40	-0.0872911	-0.142431	-0.39525	-0.267865	-0.416314	-0.270678	-0.0235063
42	0.495665	0		48	0.520947	0		62	0.63105	0		49	0.090181	0		61	0.143581	0		42	-0.150226	-0.129062	-0.376116	0.407698	-0.0631737	0.240284	-0.0634967
47	0.341119	0		54	0.400192	0		65	0.35783	0		52	0.165414	0		63	0.403784	0		47	-1.06013	0.236354	-0.307203	0.424307	-0.16937	0.207786	-0.106811
51	0.412973	0		56	0.512231	0		70	0.0408079	0		64	0.193232	0		68	0.55864	0		51	-0.151714	0.282013	0.36788	-0.510985	-0.169359	-0.369798	0.0835235
53	0.299691	0		58	0.136437	0		74	0.284885	0		67	0.151441	0		71	0.178977	0		53	0.00334037	0.30375	0.540186	-0.614845	-0.56735	-0.532915	-0.0976876
69	0.155018	0		59	0.0531268	0		77	0.199347	0		76	0.245516	0		72	0.477252	0		69	-0.219245	-0.0443269	-0.284698	-0.463749	-0.342348	-0.384603	-0.073557
73	0.170563	0		66	0.443791	0		83	0.0887934	0		80	0.353016	0		79	0.0204297	0		73	-0.0787487	0.0521928	0.0345701	-0.391843	-0.716049	-0.430659	-0.167859
75	0.260999	0		78	0.0645522	0		84	0.316201	0		82	0.0576165	0		86	0.0393664	0		75	-0.466208	0.00984691	-0.328903	-0.0595473	-0.0422815	-0.0567594	-0.213684
85	0.028886	0		81	0.071957	0		88	0.0602927	0		87	0.00339882	0		96	0.664511	1		85	-0.476631	-0.463158	-1.32499	-0.411073	-0.422043	-0.365504	-0.168443
91	0.55079	1		89	0.999972	1		92	0.19481	1		98	0.559413	1		101	0.87851	1		91	0.0833931	-0.166932	-0.339265	0.207166	0.0388514	0.101712	0.162185
95	0.424437	1		90	0.948406	1		117	0.576971	1		100	0.97598	1		115	0.989447	1		95	-0.12846	-0.311247	-0.858613	0.0734179	0.303358	0.101396	0.398809
97	0.995232	1		93	0.868391	1		118	0.642317	1		103	0.917117	1		128	0.0708207	1		97	1.18961	0.366743	3.94479	-0.0778133	-0.540043	-0.177018	0.518084
102	0.838017	1		94	0.852174	1		119	0.412553	1		104	0.81661	1		129	0.770831	1		102	0.367674	0.125481	0.713616	0.107047	-0.110013	0.0167027	0.30629
106	0.999808	1		99	0.890367	1		124	0.959388	1		109	0.751468	1		133	0.545933	1		106	0.0998845	-0.0641199	-0.112854	2.63199	2.95323	3.09104	-0.156221
107	0.969683	1		105	0.875545	1		127	0.445203	1		111	0.633342	1		134	0.878436	1		107	0.584133	0.255052	1.41997	0.0723774	0.263566	0.126116	0.6273
110	0.938797	1		108	0.989498	1		130	0.39587	1		121	0.154199	1		137	0.748817	1		110	-0.0791199	-0.283049	-0.794186	1.57011	1.11903	1.26898	-0.188123
112	0.486181	1		113	0.356733	1		132	0.883239	1		131	0.752169	1		139	0.623279	1		112	0.48378	-0.289584	-0.596276	-0.237975	0.483742	-0.0109904	-0.00473936
114	0.844321	1		122	0.716297	1		135	0.593967	1		138	0.46857	1		140	0.66438	1		114	0.36532	-0.35808	-1.03894	0.889525	0.908833	0.600002	0.207321
116	0.858301	1		123	0.824416	1		136	0.7783	1		143	0.698204	1		141	0.711003	1		116	0.890007	-0.195898	0.276949	-0.060675	0.374392	0.108655	0.291065
120	0.948318	1		126	0.297955	1		162	0.50181	1		148	0.83537	1		142	0.38853	1		120	0.423848	-0.130228	-0.0321064	1.4486	-0.204822	0.488219	0.799323
125	0.489512	1		145	0.768218	1		163	0.905387	1		149	0.512692	1		144	0.920748	1		125	-0.0729582	0.202433	0.329287	-0.126906	-0.295185	-0.155051	-0.0403326
150	0.701326	1		147	0.863455	1		164	0.457645	1		152	0.827085	1		146	0.531529	1		150	-0.12153	0.213319	0.337788	0.210157	-0.216242	0.135809	0.177566
151	0.747003	1		161	0.434486	1		170	0.99996	1		159	0.773786	1		154	0.630425	1		151	-0.463622	0.277024	0.134551	0.48443	0.224482	0.334992	-0.025917
153	0.648092	1		165	0.819564	1		172	0.520831	1		160	0.714437	1		156	0.289261	1		153	0.354512	0.425633	1.27068	-0.508648	-0.624966	-0.478398	0.0550937
155	0.768878	1		167	0.837196	1		174	0.16167	1		166	0.519092	1		157	0.534835	1		155	0.354838	0.35774	1.18461	-0.234743	-0.322878	-0.237235	-0.0171023
158	0.528999	1		169	0.946346	1		176	0.90705	1		168	0.776912	1		173	0.988661	1		158	0.0852982	0.234502	0.553489	-0.192697	-0.313146	-0.205262	-0.162812
171	0.687461	1		175	0.99267	1														171	0.555601	0.102719	0.953328	-0.239426	-0.440762	-0.254325	-0.00560955
																				12	0.0182167	-0.5633	-2.0811	-0.269872	0.370656	-0.0937044	-0.104835
																				13	0.842063	0.248187	1.46583	-0.655748	-0.855273	-0.65319	-0.250749
																				17	-0.990324	-0.765266	-2.03327	-0.284224	1.38747	0.136793	0.0551573
																				18	-0.411011	-0.273848	-0.68417	0.159469	-0.515487	-0.0208771	-0.246047
																				28	-0.557883	-0.609333	-1.72541	0.19807	0.374629	0.228969	-0.0693544
																				33	0.188713	0.649043	1.53566	0.574209	1.75292	0.931047	-0.0544361
																				36	0.490817	-0.13857	-0.395961	-0.142226	0.0432079	-0.0788873	0.0395023
																				39	0.124422	0.155247	0.484823	-0.0397876	-0.525456	-0.164844	-0.205801
																				44	-0.244529	-0.362654	-1.04751	0.598589	-0.0788853	0.506482	-0.252284
																				45	0.171163	-0.0714929	-0.115474	0.147662	-0.76749	-0.0912993	0.481431
																				48	-0.284664	0.130696	0.190828	-0.0763363	-0.36571	-0.118632	0.519581
																				54	0.118547	0.0633245	0.235614	-0.304247	-0.446704	-0.309162	0.149884
																				56	-0.217926	0.146561	0.243569	0.0287502	-0.0431255	0.00322	-0.200192
																				58	-0.287045	0.0977686	0.112128	-0.363147	-0.686126	-0.422063	-0.384797
																				59	-0.646755	-0.289684	-0.762344	-0.448207	-0.294875	-0.379683	-0.147013
																				66	0.175623	0.172558	0.547444	-0.327258	-0.534987	-0.349961	0.00271192
																				78	-0.643566	-0.552992	-1.44798	-0.0322672	0.0359245	-0.0176511	-0.103094
																				81	-0.864504	-0.412285	-0.995242	-0.111001	-0.177235	-0.113006	0.0281872
																				89	-0.0356683	0.763516	1.54799	2.44739	3.20313	2.61405	-0.132536
																				90	-0.500493	-0.37485	-1.24226	0.402796	1.18244	0.725145	2.63051
																				93	0.213239	-0.165884	-0.605689	0.403999	1.27999	0.591425	0.0816575
																				94	0.910382	0.125669	1.04245	-0.293884	0.00619656	-0.19794	0.0708059
																				99	0.327612	0.138465	0.540079	0.508994	0.168015	0.411387	-0.0881288
																				105	1.20185	0.173029	1.7932	-0.388452	-0.12991	-0.301069	-0.48582
																				108	0.814839	0.629062	2.53209	0.132013	0.158502	0.114264	0.0767436
																				113	0.274432	-0.32862	-1.25504	0.36164	0.267896	0.303934	-0.301889
																				122	0.495375	-0.044219	0.0145866	-0.202095	0.530288	-0.0112095	0.0553674
																				123	0.369584	-0.0580655	-0.148238	0.132984	1.17164	0.364263	-0.37369
																				126	-0.612029	-0.186631	-0.532097	0.301683	0.277528	0.256771	-0.450354
																				145	0.299171	0.443181	1.22256	-0.131762	-0.251201	-0.153355	-0.31839
																				147	0.672414	0.452999	1.77433	-0.16674	-0.401685	-0.21851	-0.356597
																				161	-0.484225	0.235867	0.211151	-0.0849137	0.095335	-0.0491689	-0.275692
																				165	0.134957	0.578958	1.23803	0.125828	-0.313591	0.000349455	-0.339209
																				167	0.323541	0.556849	1.44872	-0.323901	-0.840915	-0.402164	0.787304
																				169	-0.443927	-0.537424	-1.85891	1.72773	2.13288	1.64742	0.114215
																				175	0.413075	0.132944	0.545007	0.234644	0.849504	0.458763	2.18636
																				0	-0.0459375	-0.415327	-1.2595	-0.219238	0.0184681	-0.196282	0.175691
																				2	0.22156	0.0973395	0.403899	0.448109	0.306496	0.442181	0.0669361
																				6	0.0637953	-0.185445	-0.443882	-0.577288	-0.491863	-0.57973	-0.289227
																				10	0.144108	-0.254891	-0.62732	-0.617016	-0.740763	-0.662903	-0.153513
																				21	-0.145592	-0.432317	-1.09814	1.70556	0.0573025	1.39493	-0.377578
																				32	0.304088	-0.070768	-0.0404571	-0.717048	-0.703736	-0.722483	0.814979
																				34	-0.291727	-0.171855	-0.482798	0.413397	0.3449	0.436975	-0.131073
																				38	-0.27858	-0.182608	-0.485703	-0.0628888	-0.327775	-0.140897	-0.16434
																				46	0.246806	0.19481	0.625668	-0.540116	-0.0541395	-0.453014	-0.118393
																				55	-0.10961	0.133409	0.223471	0.0147087	-0.561218	-0.148972	-0.0762585
																				62	-0.180342	0.32202	0.46252	-0.225168	-0.189408	-0.251828	0.465234
																				65	-0.423774	0.139852	0.018002	-0.131612	-0.0195049	-0.142791	-0.158664
																				70	0.260176	-0.546829	-1.95859	-0.381751	-0.33719	-0.345923	0.0191923
																				74	0.153292	0.180045	0.490086	-0.598321	-0.576081	-0.622538	-0.0805392
																				77	0.0287661	-0.162455	-0.386592	-0.232064	-0.377587	-0.278553	-0.115594
																				83	-0.57604	-0.123615	-0.472091	-0.46494	-0.409669	-0.485999	0.0702001
																				84	0.0895394	0.109627	0.292779	-0.549958	-0.354198	-0.525481	0.0327073
																				88	-0.0160542	-0.112917	-0.269147	-0.729446	-0.909785	-0.798951	-0.0437545
																				92	0.162182	-0.384079	-1.18208	-0.146078	-0.283617	-0.116667	0.39759
																				117	0.360492	0.0977671	0.550948	-0.235748	-0.236642	-0.2464	-0.113761
																				118	0.0163757	-0.242142	-0.568176	0.93663	-0.277132	0.667448	-0.0812659
																				119	-0.237703	-0.0345505	-0.190948	-0.45807	0.081421	-0.387467	0.740201
																				124	0.318899	0.573124	1.47466	-0.279257	0.056293	-0.178831	1.06363
																				127	0.0887264	0.306428	0.666944	-0.357044	-0.482658	-0.419475	-0.156689
																				130	-0.57034	0.0502747	-0.11914	-0.200516	0.0276888	-0.199007	0.454638
																				132	0.693041	0.335097	1.66105	-0.210025	-0.0735846	-0.191107	-0.324704
																				135	-0.22	0.522796	0.632054	-0.0384387	-0.2749	-0.134646	-0.240172
																				136	0.546844	0.0700768	0.597722	-0.176258	0.342751	-0.0519686	-0.207077
																				162	0.270329	0.171182	0.607843	-0.299296	-0.270705	-0.312432	-0.293378
																				163	0.781855	0.225955	1.51059	-0.0193768	-0.241674	-0.0466363	-0.0858454
																				164	-0.0380677	-0.165848	-0.43684	0.137959	0.308913	0.183713	-0.293353
																				170	0.489331	0.650613	2.37612	0.915035	4.13512	1.53585	-0.118326
																				172	0.91931	0.0969319	1.3407	-0.594981	-0.858229	-0.671317	-0.282741
																				174	-0.185283	-0.35123	-0.987011	-0.155898	0.203618	-0.05888	-0.244869
																				176	0.49841	0.318685	1.27461	0.0260829	0.299493	0.0796228	-0.35246
																				3	0.241458	0.0213518	0.0710517	-0.118485	-0.192412	-0.12669	0.101209
																				9	-0.162709	-0.156894	-0.49006	0.221044	-0.370535	0.12747	-0.135909
																				15	-0.543618	-0.214426	-0.545169	-0.248477	-0.406145	-0.318048	0.692707
																				23	0.0289528	-0.0763087	-0.249753	-0.265122	-0.284597	-0.309102	0.156152
																				24	-0.0119163	-0.380118	-1.66489	-0.271549	-0.101197	-0.255198	-0.0219952
																				26	-0.836321	-0.558824	-1.46782	-0.0407868	-0.132211	-0.0805116	0.960012
																				27	-0.108734	-0.0916572	-0.279269	-0.0832117	-0.252217	-0.163555	0.100131
																				30	-0.444876	-0.223317	-0.602498	-0.377329	-0.591835	-0.494217	-0.0373745
																				41	-0.182837	-0.257687	-0.876474	-0.347385	-0.351445	-0.406852	-0.321576
																				43	0.305286	-0.00398974	-0.138619	0.306674	0.554293	0.40272	-0.362071
																				49	-0.843223	-0.370569	-0.875056	0.0458696	-0.0847713	0.0146988	-0.382269
																				52	-0.156472	-0.00481495	-0.00618115	-0.472955	-0.4394	-0.54832	-0.174233
																				64	-0.0690112	-0.176198	-0.632574	-0.183974	-0.00638553	-0.177767	-0.367128
																				67	-0.240776	0.0254701	0.0702214	-0.373825	-0.509593	-0.47498	-0.403756
																				76	-0.124584	-0.0102053	-0.0187797	-0.221745	-0.229972	-0.270045	-0.431235
																				80	0.145888	0.149896	0.531355	-0.377956	-0.353082	-0.442493	-0.443311
																				82	-0.699494	-0.453357	-1.25304	-0.248047	0.0505716	-0.223108	-0.152021
																				87	-1.35569	-0.792762	-1.72197	-0.534529	-0.782913	-0.683381	0.00642532
																				98	0.108174	-0.211611	-1.02198	-0.000433413	0.577295	0.0841065	0.519342
																				100	0.639085	0.267944	1.2948	0.0873337	0.954697	0.288543	-0.0117603
																				103	0.493775	0.278025	1.13611	0.4598	-0.223169	0.381616	-0.30625
																				104	0.296851	0.036471	0.103408	0.499267	-0.068963	0.411989	0.0306285
																				109	0.101253	0.231968	0.782794	-0.249846	0.30893	-0.161137	-0.0913967
																				111	0.18373	-0.0561986	-0.300443	0.420036	0.134358	0.408229	-0.427024
																				121	-0.00338498	-0.130431	-0.469198	-0.260325	-0.357426	-0.330322	-0.334845
																				131	0.412291	0.245401	0.982676	-0.0535452	-0.128482	-0.0852897	-0.446729
																				138	-0.943791	-0.00726419	-0.111769	0.133742	0.531815	0.23417	-0.146684
																				143	-0.210958	-0.0447543	-0.136405	0.271376	0.783381	0.436712	-0.444485
																				148	0.194584	0.328185	1.1048	-0.0519748	0.268311	0.00324231	-0.406864
																				149	-0.34061	0.0899281	0.223755	-0.0457895	0.186458	-0.00416623	-0.242689
																				152	-0.293152	0.254175	0.634186	0.417033	0.0826818	0.401894	-0.115607
																				159	-0.149482	0.265601	0.70907	0.182061	0.288547	0.223978	-0.473852
																				160	0.397256	0.399729	1.47945	-0.435679	-0.304791	-0.485254	-0.317578
																				166	-0.146099	0.219114	0.586766	-0.0993959	-0.130233	-0.136517	-0.401124
																				168	0.398125	0.276969	1.09955	-0.132051	-0.20825	-0.174674	-0.195803
																				1	-0.670008	-0.392839	-0.976521	0.249826	-0.404232	0.125283	-0.108058
																				7	0.0802408	-0.0898157	-0.332635	-0.107453	-0.571102	-0.214188	-0.063356
																				8	-0.213059	-0.45767	-1.61932	-0.327703	-0.598427	-0.428965	-0.0988032
																				20	-0.765804	-0.686535	-2.13009	-0.113095	1.02523	0.109936	0.0610529
																				22	0.194249	-0.313771	-1.42503	0.0228185	-0.0556474	-0.00239697	-0.235581
																				25	-0.426536	-0.573458	-1.96575	0.0303014	-0.168164	-0.0106359	0.174482
																				37	0.0336224	-0.347258	-1.40945	0.193471	0.0340287	0.196117	-0.268041
																				50	-0.225831	-0.192561	-0.606029	-0.303681	-0.299544	-0.342603	0.0493728
																				57	0.528829	-0.0521748	-0.350299	-0.323773	-0.537015	-0.425018	-0.0221418
																				60	-0.565617	0.226095	0.400131	0.00928059	-0.189072	-0.0534447	0.219326
																				61	-0.971542	-0.181487	-0.463896	-0.250796	0.203095	-0.194062	-0.0588123
																				63	-0.522756	0.0700902	0.12482	-0.0657613	0.0136903	-0.0645148	-0.0769351
																				68	0.323499	0.0534821	0.186538	-0.0767737	-0.202196	-0.11519	-0.0653599
																				71	-0.136075	0.0146521	0.029266	-0.464637	-0.53011	-0.544087	-0.0239446
																				72	-0.0999733	0.109512	0.322265	0.0224792	-0.30554	-0.0559973	-0.215441
																				79	-0.833521	-0.518939	-1.34205	-0.448574	-0.254122	-0.463401	-0.141162
																				86	-0.406569	-0.374683	-1.11425	-0.368093	-0.364413	-0.416627	-0.281683
																				96	0.459213	-0.10441	-0.660464	0.076355	0.632485	0.173732	-0.0250902
																				101	0.495426	0.0435294	-0.039336	0.803861	-0.0385282	0.442933	0.138868
																				115	-0.137066	-0.195073	-0.681243	1.86167	1.32818	2.44901	-0.2164
																				128	-0.236872	-0.471106	-1.76751	-0.201247	0.033971	-0.212176	0.149143
																				129	0.0568721	0.361929	0.989886	-0.193946	0.0833415	-0.167744	-0.0489705
																				133	0.025898	0.352279	0.939433	-0.364475	-0.655012	-0.4873	0.241785
																				134	0.429713	0.428949	1.5016	-0.171223	-0.235307	-0.215358	0.107694
																				137	0.321084	0.211797	0.769778	-0.00875046	-0.0620928	-0.031809	-0.239338
																				139	-0.277305	0.0724595	0.191549	0.192577	0.029293	0.187606	-0.024331
																				140	0.116488	0.115286	0.391157	0.24446	-0.249346	0.157588	-0.224403
																				141	-0.00406962	0.349087	0.922249	0.00502774	-0.330356	-0.0682703	-0.105049
																				142	-0.269013	0.0309082	0.0773961	-0.0355447	-0.444161	-0.134912	0.19019
																				144	-0.384319	0.45542	0.908042	0.033005	-0.112761	0.0169404	1.40458
																				146	-0.0714716	0.192151	0.538819	0.0492504	-0.469059	-0.0699852	-0.175064
																				154	0.214549	0.289567	0.918307	-0.0465275	-0.586276	-0.185216	-0.202005
																				156	-0.707948	0.0693773	0.0748326	-0.0901628	-0.242945	-0.151708	0.0179381
																				157	-0.773361	0.113625	0.183111	0.30441	-0.0516544	0.248193	-0.0163985
																				173	0.705643	0.472049	2.0973	0.11073	0.84202	0.280676	-0.171922

## Sheet: Fig 6
Fold 1				Fold 2				Fold 3				Fold 4				Fold 5
Test idxs 1	Raw Preds 1	5wk		Test idxs 2	Raw Preds 2	Labels 2		Test idxs 3	Raw Preds 3	Labels 3		Test idxs 4	Raw Preds 4	Labels 4		Test idxs 5	Raw Preds 5	Labels 5
4	0.0785045	F		12	0.543345	F		0	0.00318899	F		2	0.0893746	F		1	0.521094	F
5	0.0609559	F		13	0.00558672	F		8	0.0119949	F		10	0.0166984	F		3	0.859708	F
6	0.458667	F		18	0.0456837	F		9	0.873705	F		20	0.0638008	F		7	0.00405541	F
11	0.359481	F		23	0.00213954	F		14	0.99578	F		21	0.0651841	F		15	0.151089	F
17	6.66105e-05	F		27	7.85054e-09	F		16	0.521349	F		24	0.995101	F		22	1.81659e-06	F
29	0.00445109	F		39	0.256886	F		19	0.00364487	F		33	0.000640073	F		25	0.0189506	F
31	0.0344504	F		40	0.032843	F		28	0.20506	F		35	0.0011561	F		26	0.995813	F
34	0.2538	F		41	0.000113668	F		32	0.177669	F		36	0.0376732	F		30	0.967785	F
47	0.357358	F		46	0.00632373	F		38	0.00184693	F		45	0.00383569	F		37	0.00816461	F
62	0.0121015	F		58	0.00309507	F		42	0.107068	F		52	3.59882e-10	F		43	0.0219735	F
65	0.839309	F		59	0.00342491	F		44	0.00564978	F		54	0.980924	F		49	8.25935e-05	F
66	0.000225481	F		61	0.116736	F		48	0.00119853	F		56	1.12266e-05	F		50	0.0011059	F
67	0.039417	F		69	5.11064e-06	F		51	0.123506	F		57	0.370784	F		64	0.400579	F
85	0.000341097	F		73	2.23388e-07	F		53	0.0364204	F		60	0.641558	F		68	0.000115894	F
90	0.0671898	F		78	0.000664363	F		55	0.000745262	F		63	0.000136412	F		71	0.00393099	F
92	0.0146682	F		80	0.106976	F		70	0.0229842	F		75	0.903751	F		72	0.000156361	F
102	0.516502	F		81	0.273873	F		79	0.00339157	F		77	0.0190728	F		74	0.00269571	F
107	7.45935e-05	F		82	4.103e-09	F		84	3.98912e-05	F		94	0.0199154	F		76	0.000803644	F
110	0.00124153	F		89	0.100082	F		88	0.00015696	F		96	0.0284171	F		83	0.00470597	F
117	0.0025376	F		91	6.29592e-05	F		99	4.55172e-06	F		97	0.000233237	F		86	0.000536243	F
119	0.0495635	F		93	3.40022e-05	F		100	0.000106936	F		103	0.863598	F		87	0.434463	F
132	0.0160674	F		95	0.0004508	F		105	0.080641	F		114	0.000401466	F		104	0.149389	F
135	0.999987	F		98	1.36567e-05	F		108	0.000136808	F		116	7.04805e-06	F		109	7.13927e-07	F
146	0.994723	T		101	0.0132628	F		111	5.22547e-06	F		118	0.115143	F		115	7.89827e-08	F
147	0.970743	T		106	0.0807325	F		112	0.354543	F		130	0.00408916	F		121	0.902624	F
159	0.035172	T		120	0.496469	F		113	0.0267535	F		134	0.00129615	F		126	4.2247e-05	F
162	0.995862	T		122	2.66551e-08	F		123	0.000550506	F		137	0.999791	T		129	0.00827771	F
164	0.999177	T		125	0.879795	F		124	8.09282e-06	F		140	0.000307873	T		133	0.00017126	F
165	0.999999	T		127	2.04794e-05	F		131	7.41971e-05	F		148	0.991384	T		136	0.99999	T
168	0.0406001	T		128	0.0322867	F		138	0.999994	T		149	0.999977	T		141	0.981008	T
172	0.993881	T		139	0.999105	T		145	0.999997	T		151	1	T		143	0.00751601	T
180	0.247347	T		142	0.993062	T		150	0.0717885	T		152	0.99883	T		144	0.99993	T
185	0.880726	T		157	0.0796526	T		154	0.994091	T		170	0.988981	T		153	0.998493	T
187	0.0256768	T		161	0.999918	T		158	0.144315	T		176	0.0254827	T		155	0.997598	T
189	0.139943	T		171	0.0552534	T		160	0.997649	T		177	0.999997	T		156	0.334764	T
192	0.99959	T		173	0.999827	T		163	0.894002	T		181	0.996161	T		166	0.0136611	T
201	0.999856	T		179	0.991856	T		167	0.0336528	T		182	0.958071	T		178	0.993604	T
208	0.999557	T		186	0.999609	T		169	0.999113	T		183	0.882974	T		195	0.107787	T
214	0.99977	T		197	0.986899	T		174	0.992297	T		184	0.999855	T		196	0.985127	T
218	0.999995	T		204	0.992338	T		175	0.999941	T		190	0.113916	T		203	0.999999	T
221	0.985757	T		213	0.999277	T		188	0.0642035	T		193	0.999806	T		209	0.999851	T
236	0.00400352	T		223	0.00360169	T		191	0.226148	T		194	2.07813e-05	T		215	0.938868	T
238	0.999771	T		224	0.99558	T		206	0.275076	T		198	0.999016	T		216	0.906925	T
242	0.997584	T		225	0.999297	T		207	0.996727	T		199	2.63963e-10	T		226	0.39209	T
246	0.999474	T		230	0.994808	T		211	0.000776786	T		200	0.0556334	T		235	0.99712	T
256	0.978379	T		232	0.61745	T		222	0.558729	T		202	0.999991	T		237	0.00030441	T
258	0.544398	T		233	0.177033	T		227	0.995305	T		205	0.019714	T		239	0.00323528	T
267	4.04976e-05	F		247	0.0108438	T		228	0.00354996	T		210	0.999834	T		241	0.506489	T
283	0.0091723	F		249	0.0221423	T		229	0.992374	T		212	0.0105837	T		243	0.379714	T
284	0.203046	F		257	0.00448106	T		244	0.996051	T		217	5.948e-07	T		252	0.11429	T
290	0.00732314	F		260	0.066833	T		245	0.207612	T		219	0.975641	T		254	0.909023	T
292	0.00140878	F		261	0.989818	T		250	0.0435698	T		220	0.97367	T		255	0.00985	T
294	0.00130754	F		270	0.000541326	F		251	0.999778	T		231	0.999082	T		264	5.46457e-05	T
295	0.0041988	F		273	0.946708	F		268	0.000527312	F		234	0.959844	T		265	0.00200109	T
298	0.0033969	F		285	0.000390866	F		271	0.122375	F		240	0.444729	T		266	0.00642569	F
312	0.0507899	F		286	0.999994	F		272	0.999705	F		248	7.81604e-05	T		276	0.00155698	F
314	4.63209e-05	F		289	0.000370141	F		274	0.000846848	F		253	0.991803	T		279	0.232742	F
320	0.00059911	F		291	2.88956e-05	F		275	0.01032	F		259	0.999856	T		280	0.728662	F
322	0.000110063	F		300	0.106292	F		277	0.000138841	F		262	0.83544	T		281	0.00818837	F
323	0.00136013	F		304	0.00299597	F		287	0.00491382	F		263	0.513394	T		282	0.0022495	F
324	0.793683	F		306	0.273704	F		293	1.04433e-05	F		269	0.999986	F		288	1.17691e-06	F
325	0.026526	F		307	2.20701e-05	F		310	1.96671e-07	F		278	0.00726973	F		297	0.00843836	F
328	0.000238766	F		315	0.538743	F		311	2.83855e-05	F		296	6.68484e-10	F		308	2.909e-09	F
330	0.000984517	F		334	6.66137e-07	F		318	7.26419e-06	F		299	0.000375794	F		313	0.11203	F
340	0.000132703	F		339	0.0257682	F		326	0.919292	F		301	2.46202e-07	F		316	9.69879e-08	F
342	0.673277	F		343	2.19314e-09	F		329	6.28856e-07	F		302	0.12259	F		317	6.78657e-07	F
345	0.0667234	F		349	1.37472e-07	F		341	0.000922094	F		303	0.000183742	F		319	1.36155e-05	F
346	0.00271239	F		364	8.75451e-05	F		344	1.80432e-05	F		305	2.96439e-08	F		335	9.64588e-08	F
350	2.1605e-05	F		372	0.999994	F		347	0.00060482	F		309	1.46036e-11	F		336	0.00660213	F
353	0.0264281	F		373	8.663e-09	F		351	0.000360087	F		321	6.93241e-10	F		348	5.82805e-06	F
354	0.53549	F		375	0.000358593	F		355	0.732559	F		327	0.0890841	F		352	5.88646e-06	F
358	0.0202827	F		377	0.00241554	F		362	0.00279836	F		331	0.00113348	F		356	0.98149	F
361	0.00388819	F		382	0.999997	T		366	0.01032	F		332	2.67644e-10	F		357	0.0658272	F
368	0.0166751	F		383	0.999795	T		394	0.996819	T		333	2.45971e-08	F		367	0.00155698	F
370	0.203046	F		385	0.9999	T		397	0.999975	T		337	5.39713e-08	F		371	0.000573587	F
376	0.00110389	F		388	0.993915	T		400	0.999861	T		338	0.0260982	F		381	0.999888	T
378	0.999557	T		389	0.999277	T		407	0.999136	T		359	5.95268e-05	F		384	0.997253	T
386	0.999991	T		399	0.999795	T		408	0.963367	T		360	4.13041e-06	F		387	0.999517	T
392	1	T		403	0.999105	T		409	0.999997	T		363	9.83782e-11	F		390	0.999825	T
401	0.999584	T		404	0.993915	T		410	0.999997	T		365	0.999986	F		391	0.99993	T
411	0.994723	T		412	0.996147	T		421	0.999057	T		369	0.00726975	F		393	0.994949	T
416	0.980183	T		414	0.988481	T		423	0.997654	T		374	8.89126e-06	F		395	0.999851	T
417	0.969826	T		418	0.990491	T		424	0.00354996	T		379	0.999999	T		396	0.999997	T
419	0.998073	T		420	0.999994	T		428	0.999943	T		380	0.999834	T		398	0.999867	T
425	0.968014	T		422	0.997118	T		432	0.998568	T		406	0.99933	T		402	1	T
433	0.999557	T		427	0.0204708	T		438	0.999524	T		426	0.984838	T		405	0.998598	T
434	0.999509	T		430	0.999974	T		443	0.990745	T		429	0.997771	T		413	0.983604	T
439	0.996385	T		435	1	T		444	0.999626	T		436	0.999979	T		415	0.997709	T
441	0.999991	T		451	0.996147	T		447	0.963367	T		437	0.999648	T		431	0.998649	T
446	0.999826	T		455	0.00016732	F		452	0.988477	T		442	0.993631	T		440	0.998604	T
459	0.00322798	F		465	7.95195e-07	F		453	0.000988833	F		445	0.99933	T		448	0.99993	T
466	0.00248726	F		470	0.881115	F		463	2.92487e-05	F		449	0.999965	T		456	0.711764	F
469	5.66095e-05	F		472	0.000100986	F		467	0.0702382	F		450	0.998466	T		457	8.8988e-07	F
477	3.45458e-06	F		476	1.02574e-10	F		471	0.00117503	F		454	6.50592e-08	F		460	0.0273615	F
478	3.45548e-06	F		481	1.2738e-07	F		473	1.79429e-05	F		458	6.89752e-07	F		462	0.00204314	F
482	0.970743	T		487	0.997118	T		474	1.79844e-06	F		461	4.27612e-05	F		468	0.000114986	F
484	0.998073	T		488	0.998662	T		475	9.00402e-05	F		464	9.64466e-09	F		480	3.48834e-09	F
485	0.997697	T		492	0.999986	T		479	2.68383e-07	F		486	0.997969	T		483	0.983604	T
489	0.990842	T		493	0.999795	T		495	0.999983	T		490	0.999139	T		491	0.998649	T
494	0.996385	T		496	0.999987	T

## Sheet: Fig 7
ML and SOHA samples are not matched
a						b						c						d						e
DD (um)						SD (um)						FS (%)						HR (Hz)						AI
ML			SOHA			ML			SOHA			ML			SOHA			ML			SOHA			ML			SOHA
Control	DCM		Control	DCM		Control	DCM		Control	DCM		Control	DCM		Control	DCM		Control	DCM		Control	DCM		Control	DCM		Control	DCM
71.9728	100.195		90.8388	94.754		44.0671	88.6919		52.2558	79.827		0.387677	0.114788		0.425008	0.157534		1.72687	1.2874		3.47049	2.22612		0.16061	0.373994		0.162866	0.314054
75.5447	95.7487		71.1066	94.1241		48.5743	83.3668		50.2501	78.5347		0.357055	0.128944		0.293395	0.165626		2.95266	1.25291		2.93777	2.87615		0.133946	0.156488		0.189812	0.142101
77.5337	119.598		80.8072	123.321		50.3667	90.0231		50.3017	106.444		0.350337	0.246551		0.37751	0.136856		2.4953	2.30587		3.2118	1.806		0.116823	0.171246		0.052094	0.422933
71.7877	77.7323		87.3105	110.981		51.3769	63.0792		49.0079	89.2399		0.284148	0.187814		0.438694	0.195899		1.82938	1.74398		2.97445	3.97988		0.387983	0.543588		0.092888	0.036129
65.7598	97.7658		77.5629	115.847		43.0632	82.1931		45.7574	102.867		0.344982	0.159137		0.41006	0.112045		2.05761	1.62771		2.90887	1.11522		0.164515	0.144084		0.044524	0.065225
93.3763	84.3416		77.2419	107.091		65.998	73.8162		53.2509	92.8084		0.293042	0.124788		0.310596	0.133364		2.03597	1.85886		2.07196	2.46022		0.135698	0.164878		0.029258	0.126249
68.6158	96.6735		66.8651	93.1338		49.5429	82.6876		38.3001	76.2575		0.277871	0.144286		0.427203	0.181205		2.19479	2.00796		2.07379	2.31767		0.35303	0.295888		0.027094	0.044039
72.9596	101.361		72.6958	96.3775		49.9462	81.3586		47.3876	72.688		0.315424	0.197328		0.348139	0.245799		1.16458	2.81499		3.3019	2.20089		0.459728	0.113913		0.067908	0.04588
87.9332	117.62		87.6316	118.134		57.0699	104.431		51.2726	98.9813		0.350884	0.112104		0.414908	0.162129		1.12835	1.53322		1.43933	2.31		0.152043	0.409064		0.059276	0.036167
77.8696	113.25		81.1493	114.875		52.4281	90.5603		49.0039	100.919		0.326711	0.200351		0.396127	0.121483		2.83228	3.98501		2.15833	1.84691		0.155132	0.036037		0.143914	0.126532
85.1608	103.393		76.6044	95.0795		60.3736	91.7299		46.7326	80.4772		0.290996	0.11258		0.389949	0.15358		2.0706	1.12557		2.37984	1.40418		0.030142	0.14862		0.027335	0.050089
72.3507	96.1238		82.435	104.819		47.0207	77.0038		45.1102	89.5683		0.349994	0.198897		0.452778	0.145494		2.07589	2.43109		2.96166	1.60777		0.028348	0.137789		0.129752	0.03122
77.4027	97.9157		67.1733	98.3515		51.4204	78.0925		39.2645	78.5352		0.335542	0.202351		0.415475	0.201484		3.19239	2.24949		3.49792	2.52299		0.156017	0.171934		0.071932	0.295747
84.7127	104.723		83.3978	87.2971		51.942	83.8879		53.8691	71.39		0.38675	0.198932		0.354071	0.182218		2.12147	2.20196		1.22028	1.83771		0.145637	0.046034		0.069038	0.047393
76.162	98.9735		81.1314	118.119		50.6825	74.8426		55.5087	99.297		0.334489	0.243457		0.315817	0.159346		2.38095	1.04901		2.99569	2.57882		0.028944	0.527728		0.015788	1.17338
85.7009	115.534		71.7647	97.031		48.7426	104.243		45.4515	79.178		0.431061	0.097645		0.36666	0.183993		2.91096	1.85408		1.715	1.89225		0.134919	0.175864		0.064668	0.085904
100.802	94.2241		74.069	92.4887		62.3883	76.7839		48.7157	74.3105		0.381017	0.185081		0.342293	0.196545		3.2638	1.40105		2.74496	2.3424		0.22588	0.049762		0.035247	0.652074
71.8345	95.8093		92.8217	144.079		43.0799	83.5924		57.4431	129.152		0.399886	0.127509		0.381146	0.103607		2.78722	1.61124		1.95533	2.27921		0.205458	0.037592		0.028698	0.025785
90.5353	91.3531		75.9536	100.945		55.8289	77.076		54.2553	90.5736		0.38327	0.156103		0.285678	0.102745		3.1665	2.17092		3.57305	1.91122		0.110666	0.471332		0.433033	0.261964
91.0591	97.7173		92.1821	96.3775		51.7843	77.3413		59.7382	82.7486		0.431269	0.208244		0.351954	0.141411		2.95266	1.80672		2.21118	1.91953		0.097023	0.151036		0.035663	0.426133
81.587	114.849		94.7681	99.298		57.0084	100.957		60.8421	86.6415		0.301251	0.120834		0.35799	0.12746		1.22015	1.87468		1.30612	1.89976		0.068997	1.02376		0.051422	0.413465
87.3249	101.74		87.6644	99.2991		56.6722	79.9591		66.8974	84.6955		0.350951	0.21407		0.236892	0.147067		2.96878	1.88877		3.36236	1.62835		0.106795	0.163742		0.01481	0.190501
68.6945	125.017		72.0522	98.0012		47.1841	99.366		41.5478	79.5036		0.312894	0.20517		0.423366	0.188749		1.70794	2.24952		1.8017	1.20456		0.071922	0.127957		0.141153	0.14151
71.729	93.9217		78.2072	96.0561		40.8216	74.7678		47.7059	80.8016		0.430897	0.203457		0.390006	0.158808		2.71431	1.32983		2.54589	1.88386		0.109969	0.549692		0.120702	0.066162
96.523	100.938		69.1308	117.798		60.1838	81.7231		42.1875	98.9775		0.376264	0.190317		0.389744	0.15977		1.95775	1.68822		2.22096	1.50282		0.032427	0.457612		0.191721	0.099882
72.4724	105.965		61.9856	102.219		45.0185	82.928		38.94	89.562		0.378997	0.216137		0.37179	0.123819		3.41159	1.46112		2.11667	2.79976		0.292465	0.418816		0.168779	0.019529
90.7063	97.2498		68.4763	102.712		62.3871	81.086		40.238	82.8769		0.312087	0.166158		0.412381	0.193111		1.30584	1.58348		1.94077	1.58368		0.051713	0.205822		0.242748	0.581215
74.4207	99.0217		75.6098	128.082		48.22	81.6574		42.8362	97.4734		0.35202	0.175351		0.433457	0.238979		3.37021	1.19986		2.56312	2.2729		0.024587	0.195888		0.139921	0.113989
78.5932	95.4308		67.5014	94.0554		45.3454	72.1192		42.1872	75.7866		0.423154	0.244229		0.375017	0.194235		1.79722	1.88195		1.97798	1.75301		0.216112	0.097759		0.170879	0.493561
71.1336	104.481		91.8348	100.983		48.9584	89.5868		56.7913	77.6113		0.311549	0.142553		0.381593	0.231444		2.20045	2.73787		2.09224	1.83277		0.406265	0.154683		0.13985	0.375038
73.1401			63.2775	88.3484		48.3508			35.046	71.811		0.338787			0.446154	0.187184		1.91238			2.32024	1.88987		0.177585			0.298037	0.02655
98.5336			88.9154			58.0119			58.7407			0.411243			0.339364			1.89231			1.47535			0.027097			0.062529
68.0823			87.6174			42.7721			51.271			0.370535			0.414831			1.61152			1.15915			0.28487			0.176534
64.127			91.8358			47.522			50.622			0.258584			0.448777			1.58539			1.89052			0.345236			0.024797
69.6921						47.8402						0.313098						1.60959						0.049218

## Sheet: Fig S1
S1 d
Time(s)	Diameter (um)
0	50.6232
0.005	50.1533
0.01	49.7031
0.015	49.2349
0.02	49.1158
0.025	48.7765
0.03	48.3638
0.035	47.9723
0.04	47.5416
0.045	47.0979
0.05	46.7716
0.055	46.4682
0.06	46.0685
0.065	45.6868
0.07	45.186
0.075	44.9054
0.08	44.6868
0.085	44.3181
0.09	43.9837
0.095	43.5954
0.1	43.168
0.105	42.8711
0.11	42.4502
0.115	41.9625
0.12	41.4861
0.125	41.2414
0.13	41.0131
0.135	40.9119
0.14	40.8777
0.145	40.9135
0.15	40.8352
0.155	40.969
0.16	41.0375
0.165	41.2088
0.17	41.6117
0.175	41.9821
0.18	42.4405
0.185	43.0848
0.19	43.6786
0.195	44.3002
0.2	44.5514
0.205	44.6525
0.21	44.9021
0.215	45.1599
0.22	45.4617
0.225	45.9005
0.23	46.0571
0.235	45.9821
0.24	45.863
0.245	45.6297
0.25	45.5367
0.255	45.5106
0.26	45.3638
0.265	45.0799
0.27	44.8059
0.275	44.5334
0.28	44.1077
0.285	43.9951
0.29	43.9674
0.295	43.5204
0.3	43.075
0.305	42.8515
0.31	42.6933
0.315	42.4682
0.32	42.5759
0.325	42.5481
0.33	42.5791
0.335	42.7129
0.34	42.9217
0.345	43.0685
0.35	43.4502
0.355	43.8108
0.36	44.106
0.365	44.7162
0.37	45.4927
0.375	46.2887
0.38	47.0424
0.385	47.4111
0.39	47.8369
0.395	48.5546
0.4	49.0489
0.405	49.2594
0.41	49.739
0.415	50.4666
0.42	51.1599
0.425	51.4747
0.43	51.7749
0.435	52.1517
0.44	52.3051
0.445	52.7488
0.45	53.1321
0.455	53.3018
0.46	53.5514
0.465	53.6656
0.47	53.7227
0.475	53.8483
0.48	53.9119
0.485	53.9608
0.49	54.155
0.495	54.3214
0.5	54.6411
0.505	54.9494
0.51	55.3246
0.515	55.6721
0.52	55.9853
0.525	56.2545
0.53	56.5106
0.535	56.6721
0.54	56.7798
0.545	56.9706
0.55	57.1011
0.555	57.1974
0.56	57.2985
0.565	57.2561
0.57	57.2806
0.575	57.3622
0.58	57.3197
0.585	57.31
0.59	57.3148
0.595	57.2806
0.6	57.3051
0.605	57.3002
0.61	57.2643
0.615	57.2186
0.62	57.1631
0.625	57.3116
0.63	57.3931
0.635	57.3067
0.64	57.4095
0.645	57.5481
0.65	57.5905
0.655	57.6868
0.66	57.5595
0.665	57.3475
0.67	57.0212
0.675	56.6134
0.68	56.3361
0.685	55.8809
0.69	55.5644
0.695	55.4796
0.7	55.2121
0.705	54.5726
0.71	54.0261
0.715	53.4649
0.72	52.9135
0.725	52.3622
0.73	51.6493
0.735	51.0685
0.74	50.6884
0.745	50.2316
0.75	49.9625
0.755	49.2023
0.76	48.5759
0.765	48.2039
0.77	47.8597
0.775	47.6754
0.78	47.3246
0.785	46.8662
0.79	46.3997
0.795	46.1876
0.8	45.9739
0.805	45.8679
0.81	45.6411
0.815	45.3148
0.82	45.155
0.825	44.907
0.83	44.5856
0.835	44.5302
0.84	44.2806
0.845	44.0914
0.85	43.9641
0.855	43.8059
0.86	43.6003
0.865	43.4633
0.87	43.3703
0.875	43.2219
0.88	43.062
0.885	42.7977
0.89	42.3997
0.895	42.0669
0.9	41.9005
0.905	41.7178
0.91	41.5954
0.915	41.5971
0.92	41.6493
0.925	41.5677
0.93	41.6509
0.935	41.6003
0.94	41.8956
0.945	42.1436
0.95	42.4486
0.955	42.8956
0.96	43.3573
0.965	44.1289
0.97	44.907
0.975	45.6525
0.98	46.4519
0.985	46.9494
0.99	47.2692
0.995	47.3866
1	47.6313
1.005	48.2577
1.01	49.0392
1.015	49.6998
1.02	50.1354
1.025	50.46
1.03	50.6917
1.035	51.2724
1.04	51.6509
1.045	51.9527
1.05	52.3377
1.055	52.5987
1.06	53.1925
1.065	53.8352
1.07	54.0897
1.075	54.4356
1.08	54.8026
1.085	55.0718
1.09	55.367
1.095	55.6232
1.1	55.8042
1.105	55.8842
1.11	56.0783
1.115	56.137
1.12	56.2365
1.125	56.323
1.13	56.3524
1.135	56.4943
1.14	56.5155
1.145	56.5579
1.15	56.6476
1.155	56.5579
1.16	56.54
1.165	56.6248
1.17	56.7961
1.175	56.8809
1.18	56.9266
1.185	56.9592
1.19	57.0049
1.195	57.0359
1.2	57.1485
1.205	57.1909
1.21	57.1762
1.215	57.2708
1.22	57.2626
1.225	57.4241
1.23	57.4144
1.235	57.4861
1.24	57.6101
1.245	57.5595
1.25	57.6264
1.255	57.5905
1.26	57.54
1.265	57.6721
1.27	57.6264
1.275	57.7243
1.28	57.77
1.285	57.6672
1.29	57.6998
1.295	57.7325
1.3	57.7194
1.305	57.7977
1.31	57.7732
1.315	57.6933
1.32	57.7847
1.325	57.8206
1.33	57.8777
1.335	57.9168
1.34	57.9135
1.345	57.7292
1.35	57.6215
1.355	57.5595
1.36	57.708
1.365	57.894
1.37	57.7847
1.375	57.9527
1.38	58.0261
1.385	58.0522
1.39	58.2577
1.395	58.2268
1.4	58.3638
1.405	58.3507
1.41	58.491
1.415	58.6411
1.42	58.6313
1.425	58.7618
1.43	58.8271
1.435	58.7618
1.44	58.863
1.445	58.8303
1.45	58.894
1.455	58.9886
1.46	58.9331
1.465	59.0179
1.47	58.9657
1.475	58.8793
1.48	58.9592
1.485	58.832
1.49	58.9054
1.495	58.8793
1.5	58.8613
1.505	58.7569
1.51	58.4715
1.515	58.7113
1.52	58.7667
1.525	58.814
1.53	58.9135
1.535	58.8222
1.54	58.7504
1.545	58.8173
1.55	58.7684
1.555	58.7993
1.56	58.8042
1.565	58.8728
1.57	58.9592
1.575	58.938
1.58	58.9429
1.585	58.8728
1.59	58.8173
1.595	58.9364
1.6	58.7749
1.605	58.8336
1.61	58.9543
1.615	58.8793
1.62	58.9723
1.625	58.9233
1.63	58.9233
1.635	58.9723
1.64	59.0098
1.645	59.0571
1.65	58.9608
1.655	59.0408
1.66	58.969
1.665	58.9201
1.67	58.9103
1.675	58.7357
1.68	58.7439
1.685	58.8581
1.69	58.863
1.695	58.6623
1.7	58.8662
1.705	58.7781
1.71	58.9054
1.715	59.0326
1.72	59.0571
1.725	59.1599
1.73	59.2985
1.735	59.2822
1.74	59.4095
1.745	59.4894
1.75	59.6117
1.755	59.6525
1.76	59.6215
1.765	59.6101
1.77	59.5351
1.775	59.6085
1.78	59.5938
1.785	59.6052
1.79	59.5661
1.795	59.5351
1.8	59.5579
1.805	59.4796
1.81	59.5465
1.815	59.4372
1.82	59.3442
1.825	59.3312
1.83	59.3768
1.835	59.3915
1.84	59.3377
1.845	59.2659
1.85	59.2023
1.855	59.4225
1.86	59.4617
1.865	59.4192
1.87	59.5024
1.875	59.4454
1.88	59.3752
1.885	59.4682
1.89	59.3801
1.895	59.4747
1.9	59.3866
1.905	59.3524
1.91	59.416
1.915	59.3719
1.92	59.4568
1.925	59.3507
1.93	59.3312
1.935	59.3622
1.94	59.2724
1.945	59.3246
1.95	59.3589
1.955	59.4976
1.96	59.4959
1.965	59.5253
1.97	59.5106
1.975	59.46
1.98	59.4878
1.985	59.522
1.99	59.5481
1.995	59.6509
2	59.4943
2.005	59.3279
2.01	59.2904
2.015	59.2284
2.02	59.23
2.025	59.3083
2.03	59.3018
2.035	59.4144
2.04	59.4454
2.045	59.5188
2.05	59.5693
2.055	59.5644
2.06	59.6574
2.065	59.7879
2.07	59.7471
2.075	59.7879
2.08	59.8206
2.085	59.8483
2.09	59.8385
2.095	59.8075
2.1	59.9364
2.105	59.9413
2.11	59.9086
2.115	59.938
2.12	59.9967
2.125	59.9086
2.13	59.9543
2.135	59.9951
2.14	59.9364
2.145	59.8923
2.15	59.9266
2.155	59.8874
2.16	59.8662
2.165	59.77
2.17	59.77
2.175	59.832
2.18	59.8042
2.185	59.8728
2.19	59.8091
2.195	59.8434
2.2	59.9723
2.205	59.9804
2.21	60.0767
2.215	60.0196
2.22	59.9478
2.225	59.9674
2.23	59.8858
2.235	59.8646
2.24	59.9184
2.245	59.8662
2.25	59.9021
2.255	59.9723
2.26	60.0033
2.265	59.938
2.27	59.9608
2.275	59.9445
2.28	59.8972
2.285	59.9723
2.29	59.9608
2.295	59.9608
2.3	59.9625
2.305	59.9657
2.31	59.9168
2.315	60.0228
2.32	59.9869
2.325	59.9788
2.33	59.9837
2.335	59.8842
2.34	59.832
2.345	59.7586
2.35	59.7406
2.355	59.7259
2.36	59.8189
2.365	59.8907
2.37	59.9152
2.375	60.0653
2.38	60.0033
2.385	60.0196
2.39	60.0555
2.395	60.0506
2.4	60.1011
2.405	60.1958
2.41	60.1436
2.415	60.2121
2.42	60.3116
2.425	60.3279
2.43	60.2936
2.435	60.2463
2.44	60.2316
2.445	60.248
2.45	60.3361
2.455	60.3312
2.46	60.3361
2.465	60.2268
2.47	60.1778
2.475	60.1599
2.48	60.1566
2.485	60.2382
2.49	60.2512
2.495	60.3132
2.5	60.2219
2.505	60.1533
2.51	60.1452
2.515	60.0277
2.52	60.0571
2.525	60.1158
2.53	60.1321
2.535	60.2104
2.54	60.2284
2.545	60.2708
2.55	60.3018
2.555	60.3165
2.56	60.2969
2.565	60.3051
2.57	60.2904
2.575	60.2953
2.58	60.3051
2.585	60.2936
2.59	60.2577
2.595	60.199
2.6	60.2333
2.605	60.2365
2.61	60.23
2.615	60.2431
2.62	60.199
2.625	60.2855
2.63	60.2904
2.635	60.3752
2.64	60.3263
2.645	60.2838
2.65	60.3524
2.655	60.3214
2.66	60.2741
2.665	60.2626
2.67	60.1207
2.675	60.0163
2.68	59.9984
2.685	60.0685
2.69	60.1436
2.695	60.1354
2.7	60.2414
2.705	60.2072
2.71	60.2512
2.715	60.1843
2.72	60.2838
2.725	60.3768
2.73	60.4437
2.735	60.385
2.74	60.4649
2.745	60.4682
2.75	60.491
2.755	60.4535
2.76	60.4339
2.765	60.5481
2.77	60.5971
2.775	60.5318
2.78	60.5383
2.785	60.4796
2.79	60.4649
2.795	60.4649
2.8	60.4405
2.805	60.4127
2.81	60.4111
2.815	60.3899
2.82	60.4078
2.825	60.429
2.83	60.3605
2.835	60.1958
2.84	60.2039
2.845	60.2594
2.85	60.2545
2.855	60.3051
2.86	60.292
2.865	60.398
2.87	60.398
2.875	60.429
2.88	60.5073
2.885	60.5024
2.89	60.4796
2.895	60.4959
2.9	60.4666
2.905	60.4861
2.91	60.4584
2.915	60.4959
2.92	60.5041
2.925	60.4144
2.93	60.4878
2.935	60.553
2.94	60.5269
2.945	60.5188
2.95	60.5285
2.955	60.4421
2.96	60.4927
2.965	60.522
2.97	60.5628
2.975	60.5726
2.98	60.4649
2.985	60.584
2.99	60.6101
2.995	60.6101
3	60.5253
3.005	60.3801
3.01	60.3034
3.015	60.3997
3.02	60.5612
3.025	60.4307
3.03	60.2382
3.035	59.8842
3.04	59.5922
3.045	59.31
3.05	58.6754
3.055	58.2708
3.06	57.6313
3.065	57.1436
3.07	56.4323
3.075	55.7618
3.08	55.2643
3.085	54.5938
3.09	53.8287
3.095	53.0979
3.1	52.4927
3.105	51.7259
3.11	50.9608
3.115	50.1126
3.12	49.3931
3.125	48.8206
3.13	48.3622
3.135	47.4307
3.14	46.708
3.145	45.9478
3.15	45.2398
3.155	44.8662
3.16	44.1191
3.165	43.2838
3.17	42.6949
3.175	42.2822
3.18	41.7993
3.185	41.6982
3.19	41.6591
3.195	41.5595
3.2	41.3279
3.205	41.2219
3.21	41.2431
3.215	41.3018
3.22	41.3393
3.225	41.3426
3.23	41.4943
3.235	41.5481
3.24	41.7423
3.245	41.8173
3.25	42.0375
3.255	42.2985
3.26	42.7814
3.265	43.137
3.27	43.5954
3.275	44.5595
3.28	45.2104
3.285	45.9038
3.29	46.6639
3.295	47.2838
3.3	48.2333
3.305	48.7928
3.31	49.5367
3.315	49.8026
3.32	50.3181
3.325	50.7635
3.33	51.1599
3.335	52.1044
3.34	52.6183
3.345	52.8662
3.35	53.3785
3.355	53.6215
3.36	53.602
3.365	53.8254
3.37	54.3719
3.375	54.7194
3.38	54.925
3.385	55.0555
3.39	55.186
3.395	55.3181
3.4	55.3083
3.405	55.3214
3.41	55.4584
3.415	55.4959
3.42	55.7406
3.425	55.9935
3.43	56.0799
3.435	56.2806
3.44	56.4519
3.445	56.54
3.45	56.5873
3.455	56.6591
3.46	56.6542
3.465	56.7928
3.47	56.7749
3.475	56.9038
3.48	57.0848
3.485	57.1762
3.49	57.2414
3.495	57.3361
3.5	57.3475
3.505	57.3573
3.51	57.4861
3.515	57.5318
3.52	57.5824
3.525	57.6754
3.53	57.6884
3.535	57.6786
3.54	57.7977
3.545	57.8352
3.55	57.8907
3.555	57.9984
3.56	57.9821
3.565	58.0489
3.57	58.0196
3.575	57.9299
3.58	58.0326
3.585	58.0489
3.59	58.1044
3.595	58.1223
3.6	58.1256
3.605	58.1436
3.61	58.106
3.615	58.1941
3.62	58.1615
3.625	58.0865
3.63	58.075
3.635	58.1599
3.64	58.1403
3.645	58.1909
3.65	58.3116
3.655	58.3165
3.66	58.4323
3.665	58.509
3.67	58.5742
3.675	58.5563
3.68	58.5285
3.685	58.4617
3.69	58.4992
3.695	58.5938
3.7	58.6281
3.705	58.6998
3.71	58.708
3.715	58.7047
3.72	58.6656
3.725	58.721
3.73	58.7455
3.735	58.752
3.74	58.7798
3.745	58.7227
3.75	58.8026
3.755	58.8124
3.76	58.6476
3.765	58.6362
3.77	58.6134
3.775	58.5171
3.78	58.6183
3.785	58.7749
3.79	58.8271
3.795	58.8662
3.8	58.7292
3.805	58.77
3.81	58.7879
3.815	58.8646
3.82	58.8923
3.825	58.9086
3.83	58.925
3.835	58.9608
3.84	58.9543
3.845	59.0277
3.85	58.9119
3.855	58.9511
3.86	59.0212
3.865	58.9054
3.87	59.0179
3.875	59.0261
3.88	58.9723
3.885	59.0196
3.89	59.0865
3.895	59.0408
3.9	59.0669
3.905	59.0392
3.91	58.9935
3.915	59.0653
3.92	59.0555
3.925	59.0049
3.93	59.0049
3.935	58.9592
3.94	58.8222
3.945	58.6949
3.95	58.6754
3.955	58.7145
3.96	58.6313
3.965	58.5987
3.97	58.646
3.975	58.6933
3.98	58.8042
3.985	58.8679
3.99	58.9201
3.995	58.9038
4	58.9135
4.005	58.956
4.01	59.2072
4.015	59.3622
4.02	59.4339
4.025	59.2741
4.03	58.9478
4.035	58.4796
4.04	58.0995
4.045	57.4388
4.05	56.9038
4.055	56.2529
4.06	55.6835
4.065	55.0163
4.07	54.3703
4.075	53.6542
4.08	53.0294
4.085	52.4274
4.09	51.5808
4.095	50.9641
4.1	50.093
4.105	49.3051
4.11	48.6281
4.115	47.8891
4.12	47.4959
4.125	46.9152
4.13	46.2855
4.135	45.7471
4.14	44.8287
4.145	44.2953
4.15	43.8042
4.155	43.3589
4.16	42.9054
4.165	42.6639
4.17	42.5122
4.175	42.5122
4.18	42.3409
4.185	42.3573
4.19	42.4323
4.195	42.4617
4.2	42.553
4.205	42.708
4.21	42.7667
4.215	43.0114
4.22	43.2055
4.225	43.4307
4.23	43.7732
4.235	44.0897
4.24	44.509
4.245	45.0734
4.25	45.4095
4.255	45.5514
4.26	46.0555
4.265	46.3442
4.27	46.752
4.275	47.0881
4.28	47.4845
4.285	47.7928
4.29	48.0718
4.295	48.491
4.3	48.9119
4.305	49.2904
4.31	49.8108
4.315	50.3883
4.32	50.8042
4.325	51.1436
4.33	51.5514
4.335	51.7488
4.34	51.9054
4.345	52.0424
4.35	52.248
4.355	52.6639
4.36	52.9902
4.365	53.1974
4.37	53.3426
4.375	53.4029
4.38	53.5628
4.385	53.7651
4.39	53.9641
4.395	54.1958
4.4	54.4584
4.405	54.7439
4.41	54.9266
4.415	55.093
4.42	55.1452
4.425	55.2349
4.43	55.3132
4.435	55.2855
4.44	55.4829
4.445	55.5938
4.45	55.7145
4.455	55.7863
4.46	55.7928
4.465	55.8091
4.47	55.8548
4.475	55.9086
4.48	56.0669
4.485	55.9804
4.49	55.9837
4.495	56.0163
4.5	56.0033
4.505	56.0669
4.51	56.124
4.515	56.1778
4.52	56.2561
4.525	56.248
4.53	56.4258
4.535	56.5775
4.54	56.6476
4.545	56.7455
4.55	56.7651
4.555	56.8369
4.56	57.0163
4.565	57.0522
4.57	57.1941
4.575	57.279
4.58	57.3377
4.585	57.4307
4.59	57.4519
4.595	57.584
4.6	57.5693
4.605	57.5595
4.61	57.615
4.615	57.6525
4.62	57.7488
4.625	57.7863
4.63	57.8124
4.635	57.7031
4.64	57.6591
4.645	57.5938
4.65	57.4307
4.655	57.54
4.66	57.6427
4.665	57.8189
4.67	57.8075
4.675	57.7145
4.68	57.7863
4.685	57.7912
4.69	57.832
4.695	58.0033
4.7	57.9086
4.705	57.9005
4.71	57.8711
4.715	57.8679
4.72	58.0179
4.725	58.031
4.73	57.9608
4.735	58.0082
4.74	58.0343
4.745	57.9967
4.75	58.0179
4.755	58.0343
4.76	58.0767
4.765	58.0636
4.77	58.062
4.775	57.9853
4.78	58.1011
4.785	58.1077
4.79	58.1664
4.795	58.1436
4.8	58.1697
4.805	58.1289
4.81	58.1827
4.815	58.155
4.82	58.0522
4.825	57.8842
4.83	57.7504
4.835	57.7243
4.84	57.5971
4.845	57.6069
4.85	57.5237
4.855	57.5661
4.86	57.5514
4.865	57.5742
4.87	57.6933
4.875	57.7455
4.88	57.8206
4.885	57.8907
4.89	58.0147
4.895	58.0946
4.9	58.137
4.905	58.261
4.91	58.4666
4.915	58.6737
4.92	58.7178
4.925	58.6493
4.93	58.5938
4.935	58.5775
4.94	58.5465
4.945	58.6313
4.95	58.5498
4.955	58.5563
4.96	58.4829
4.965	58.4878
4.97	58.553
4.975	58.5775
4.98	58.6215
4.985	58.5775
4.99	58.5661
4.995	58.4046

## Sheet: Fig S2
a									b									c
HP (sec)									DI (sec)									SI (sec)
ML				SOHA					ML				SOHA					ML				SOHA
1wm	5wm	1wf	5wf	1wm	5wm	1wf	5wf		1wm	5wm	1wf	5wf	1wm	5wm	1wf	5wf		1wm	5wm	1wf	5wf	1wm	5wm	1wf	5wf
0.762297	2.8375	0.501724	0.686786	0.8915	3.36	0.488	0.6725		0.447368	1.94045	0.22822	0.425814	0.5455	2.5475	0.250952	0.440667		0.325676	0.8425	0.274483	0.259524	0.354545	0.723333	0.2355	0.232333
1.04333	1.32795	1.01944	1.00607	1.05625	0.931667	1.07675	1.00389		0.756429	0.779348	0.731071	0.667414	0.785625	0.433333	0.796678	0.717222		0.289815	0.517273	0.287593	0.338571	0.270556	0.541429	0.281959	0.2855
1.1574	0.976379	0.690854	0.519911	1.34714	0.960556	0.649333	0.522895		0.765769	0.6425	0.435357	0.300965	1	0.675556	0.451667	0.276579		0.3874	0.342069	0.251829	0.219286	0.335	0.282	0.197667	0.246316
0.739744	0.810286	0.848939	0.699125	0.746538	1.11938	0.850455	0.651667		0.439	0.491111	0.557794	0.399878	0.518462	0.703889	0.614545	0.372333		0.290769	0.308	0.290606	0.312125	0.227143	0.412222	0.235	0.279333
1.10115	1.25935	0.550849	0.596735	1.04278	1.30429	0.558889	0.616		0.76	0.760208	0.298796	0.3095	0.779444	1.01143	0.332778	0.2675		0.339615	0.497391	0.251981	0.287143	0.267	0.293125	0.226111	0.341875
0.529907	0.643333	0.427464	0.69475	0.495263	0.581176	0.5225	0.840909		0.269091	0.330652	0.189286	0.409268	0.241842	0.251765	0.203611	0.495909		0.263426	0.314222	0.238696	0.293125	0.25325	0.323611	0.321842	0.345
0.439924	0.918548	0.341882	0.74359	0.427826	0.886	0.339483	0.735769		0.215672	0.557031	0.146512	0.455	0.226875	0.663636	0.167586	0.459615		0.224621	0.365645	0.195412	0.287564	0.203261	0.249545	0.171897	0.276786
0.727051	0.953167	0.32882	0.684762	0.694615	0.9425	0.325161	0.704615		0.4755	0.552581	0.142556	0.390349	0.480385	0.546818	0.167742	0.374286		0.247821	0.4115	0.186348	0.294167	0.215	0.3785	0.157419	0.335385
0.552115	0.727179	0.544717	0.443923	0.543056	0.681071	0.537222	0.405		0.328019	0.436375	0.307963	0.249848	0.314722	0.181875	0.311389	0.153889		0.224615	0.288846	0.236321	0.195462	0.228333	0.487333	0.225526	0.251111
1.00448	0.959655	0.732179	0.634091	0.975	1.01	0.744231	0.586562		0.714	0.555167	0.501	0.364111	0.7295	0.5685	0.562692	0.350938		0.286034	0.422241	0.233077	0.27	0.2455	0.431667	0.181071	0.235588
0.400822	1.20333	0.77527	0.693902	0.402917	1.28714	0.782083	0.687857		0.201757	0.8214	0.488816	0.450476	0.222	1.03929	0.554167	0.5075		0.199384	0.373542	0.286081	0.243659	0.179583	0.2475	0.226538	0.180667
0.561827	1.02519	0.555196	0.804306	0.689643	0.9665	0.566176	0.812273		0.275943	0.551786	0.318269	0.442838	0.291071	0.524545	0.335882	0.360417		0.282404	0.476852	0.240882	0.361111	0.385	0.408	0.230294	0.442917
0.718	1.5825	0.42587	0.786351	0.759167	1.59917	0.428478	0.802273		0.371463	1.27059	0.246143	0.484737	0.348077	1.26	0.237174	0.525		0.347	0.397188	0.17971	0.302162	0.422917	0.339167	0.191304	0.276667
0.270046	0.894062	0.426985	0.943667	0.267027	0.880909	0.432391	0.9245		0.0925	0.575303	0.203768	0.575323	0.103784	0.668	0.200435	0.612273		0.177615	0.323125	0.223015	0.368333	0.163243	0.296667	0.231957	0.315
0.442727	1.19896	0.777703	0.9735	0.515789	1.11125	0.854091	0.985		0.192463	0.8644	0.509342	0.641129	0.198421	0.980714	0.564583	0.767222		0.250833	0.329792	0.271622	0.328	0.3105	0.275556	0.293182	0.218
0.58449	1.27886	0.547885	1.01929	0.528056	1.07333	0.538611	1.01944		0.3468	0.926739	0.267642	0.711897	0.335833	0.926875	0.259444	0.714		0.235408	0.362955	0.281635	0.307679	0.191053	0.279	0.277368	0.302222
0.641591	0.560962	0.652045	0.767632	0.653929	0.568125	0.623125	0.798333		0.351778	0.26717	0.388556	0.502308	0.398571	0.187647	0.410313	0.529167		0.287614	0.293846	0.266932	0.261711	0.254333	0.382647	0.212812	0.27
0.738718	2.9135	0.713	0.772838	0.75625	2.00667	0.7	0.912		0.307	1.83682	0.426707	0.514342	0.298462	1.57167	0.46	0.642727		0.433205	0.9005	0.285875	0.258514	0.449583	0.62625	0.24	0.262727
0.866364	0.908594	0.688214	1.15875	0.853182	1.02438	0.678571	1.17071		0.611618	0.529394	0.388837	0.706	0.635	0.586667	0.385714	0.868889		0.253333	0.374844	0.299286	0.448542	0.21625	0.403333	0.293333	0.327143
0.778378	0.886563	0.70575	0.875	0.79	0.8805	0.721154	0.71625		0.374474	0.550455	0.425488	0.5525	0.41375	0.6695	0.490385	0.513333		0.395135	0.340156	0.28175	0.318485	0.365	0.211818	0.231786	0.2625
0.786667	0.617447	0.505259	0.639556	0.905	0.627	0.4845	0.643667		0.371486	0.287604	0.284915	0.382065	0.401364	0.298	0.27225	0.381333		0.420833	0.327553	0.220086	0.256333	0.485	0.345313	0.21225	0.262188
1.8735	1.96714	0.401507	0.815143	2.64748	1.8475	0.402917	0.813333		1.43091	1.402	0.215676	0.5625	2.0777	1.472	0.1806	0.632917		0.4335	0.562143	0.185616	0.253	0.568345	0.438	0.223125	0.180385
0.888906	1.23891	0.7575	0.62383	0.932	1.21429	0.742692	0.630333		0.566364	0.859583	0.463846	0.374063	0.65	0.924375	0.495385	0.453		0.325937	0.381522	0.292763	0.250106	0.284091	0.2875	0.246429	0.177187
0.589388	0.730385	0.461905	0.764459	0.425227	0.761667	0.463571	0.762917		0.3303	0.363375	0.235234	0.431316	0.237727	0.325769	0.262381	0.5275		0.257449	0.364359	0.227619	0.332973	0.189565	0.405385	0.200909	0.236154
0.668256	1.1522	0.669535	0.77027	0.614333	1.18625	0.67	0.78		0.362614	0.769423	0.377386	0.451184	0.287333	0.772222	0.388214	0.461538		0.299186	0.3828	0.29	0.317162	0.344062	0.375	0.282	0.3175
0.9145	1.51139	0.368418	0.941935	1.045	1.57167	0.348929	0.9595		0.598548	1.06342	0.168813	0.617812	0.716667	1.11333	0.173036	0.633636		0.317833	0.493889	0.19981	0.306774	0.3195	0.458571	0.176552	0.2805
0.840455	2.62545	0.799861	1.11154	0.779583	3.2275	0.813333	1.13688		0.538382	1.76958	0.53027	0.763519	0.495	2.3925	0.588333	0.915625		0.307576	0.709545	0.269583	0.351154	0.284615	0.73	0.225	0.221111
0.732308	0.870606	0.483917	1.1504	0.6475	0.99	0.4895	1.24063		0.469375	0.469412	0.290656	0.805962	0.438846	0.475	0.30025	1.14929		0.271026	0.389394	0.193	0.342	0.23875	0.4925	0.189286	0.248333
1.01625	0.669419	0.387733	0.408521	0.982222	0.782083	0.376538	0.414167		0.646897	0.392273	0.184803	0.207222	0.7055	0.42875	0.178846	0.188542		0.366964	0.277209	0.202733	0.200845	0.285	0.407083	0.197778	0.225625
0.521273	1.36476	0.733205	0.726282	0.508684	1.42214	0.733846	0.726923		0.286964	1.02136	0.453375	0.49325	0.294737	1.16643	0.446923	0.505		0.234455	0.345238	0.280256	0.234103	0.214	0.255714	0.287143	0.221786
0.427464	0.59587	0.5862	0.612979	0.433913	0.553529	0.589375	0.595625		0.241929	0.302979	0.338137	0.359271	0.264783	0.295588	0.381563	0.352187		0.185942	0.305217	0.2486	0.255	0.168958	0.257941	0.207353	0.243235
0.490169	1.80667	0.661364	0.679524	0.48625	2.3225	0.65	0.6775		0.265167	1.46969	0.401333	0.43093	0.2475	2.05625	0.424667	0.472143		0.225424	0.424667	0.260568	0.250714	0.23875	0.277	0.226333	0.205333
0.383733	0.573431	0.797639	1.03685	0.36537	0.574688	0.782083	1.0325		0.171513	0.333558	0.493108	0.728036	0.176481	0.321471	0.499167	0.796111		0.2142	0.239902	0.304306	0.31037	0.186964	0.249412	0.282308	0.238333
1.34952	0.749324	0.403356	0.636667	1.26429	0.738333	0.398333	0.633333		0.775682	0.381053	0.175203	0.385652	0.70625	0.36	0.1706	0.363125		0.539762	0.370135	0.228082	0.251222	0.527143	0.378333	0.2276	0.269333
1.1376	1.03296	0.423188	0.960833	1.235	1.08556	0.423696	0.9595		0.744808	0.575714	0.207143	0.612581	0.905	0.507222	0.216304	0.6975		0.3828	0.457963	0.216159	0.347667	0.33	0.578333	0.207292	0.264091
1.36711	0.702439	0.688571	0.353554	1.35429	0.50075	0.695	0.355		0.92275	0.380476	0.422791	0.138512	0.937143	0.197895	0.446071	0.151207		0.472368	0.315244	0.263214	0.21512	0.417143	0.3175	0.238333	0.204107
0.765395	2.285	0.640889	0.667674	0.715769	2.11375	0.633667	0.642		0.44	1.61115	0.344457	0.392386	0.348929	1.6375	0.39	0.401		0.324474	0.683333	0.296222	0.276744	0.372692	0.501	0.242	0.241
1.04089	1.88692	0.482917	0.604896	1.01389	1.97625	0.517632	0.604333		0.684828	1.05964	0.259426	0.345306	0.694	1.265	0.239474	0.379063		0.351786	0.870769	0.2235	0.259271	0.331111	0.73	0.2725	0.224062
0.745	0.631667	0.460547	0.807639	0.738077	0.661786	0.438182	0.839545		0.479	0.372283	0.222231	0.503243	0.500769	0.402857	0.213913	0.574091		0.265897	0.257444	0.237656	0.298194	0.238214	0.258667	0.221957	0.26
0.70561	0.383355	0.51	0.971552	0.705357	0.378269	0.503684	0.955		0.468214	0.193701	0.282672	0.6045	0.480357	0.148148	0.322368	0.649		0.23878	0.19	0.226754	0.365345	0.225	0.230577	0.1815	0.2955
0.610532	0.903281	0.477459	0.790139	0.586562	0.8945	0.469	0.794167		0.363125	0.483182	0.248387	0.533243	0.34125	0.174091	0.25619	0.552917		0.245745	0.41875	0.229098	0.256667	0.244706	0.723636	0.212381	0.241154
0.507018	0.803889	0.283413	0.666628	0.506389	0.78625	0.272639	0.676071		0.273276	0.459054	0.143286	0.406023	0.283421	0.302692	0.149444	0.444		0.232982	0.340278	0.140385	0.261163	0.223684	0.486667	0.123243	0.230714
1.08808	1.14565	0.286019	0.465238	1.06889	1.23167	0.287941	0.45619		0.749074	0.665	0.124663	0.276328	0.792778	0.799167	0.159559	0.2825		0.336731	0.467609	0.160874	0.187857	0.2755	0.547857	0.128286	0.169091
1.19391	0.871212		0.665116	1.28	0.880909		0.659286		0.759792	0.521176		0.394205	0.936429	0.536818		0.443929		0.43587	0.350303		0.269767	0.345	0.3425		0.216
1.29652				1.38667					0.901042				1.10333					0.359348				0.28
0.871818				0.941					0.629265				0.717					0.246667				0.224

## Sheet: Fig S3
S3a (Beat Level FS)	Group		0	1	2	3	4	5	6	7	8	9	10	11	12	13	14	15	16	17	18	19	20	21	22	23	24	25	26	27	28	29	30	31	32	33	34	35	36	37	38	39	40	41	42	43	44	45	46
	1wm		0.427552	0.428216	0.430477	0.438158	0.403022	0.433692	0.420869	0.433398	0.435205	0.38563	0.425463	0.437377	0.384143	0.440665	0.422646	0.427705	0.433699	0.426772	0.434703	0.427561	0.435185	0.421957	0.422257	0.424172	0.429228	0.418597	0.42646	0.424026	0.43523	0.419033	0.439257	0.430939	0.375595	0.427705	0.444288	0.320578	0.435643
	1wm		0.433397	0.458212	0.391289	0.404091	0.429666	0.40949	0.431654	0.42103	0.420407	0.423975	0.429007	0.410631	0.43341	0.445771	0.359823	0.408044	0.42103	0.431034	0.378847	0.407295	0.42267	0.420967	0.418381	0.424934	0.395784	0.405513	0.411406
	1wm		0.330838	0.316353	0.318754	0.308972	0.313013	0.314217	0.313026	0.31659	0.31795	0.316302	0.31961	0.301668	0.319939	0.324766	0.300786	0.310232	0.319477	0.297139	0.305962	0.253874	0.298047	0.322701	0.328632	0.317781	0.316342
	1wm		0.280685	0.294418	0.308075	0.359804	0.32847	0.375832	0.325382	0.322846	0.30678	0.322006	0.335903	0.336709	0.325473	0.351639	0.311524	0.267092	0.340433	0.307923	0.322987	0.34897	0.300708	0.342216	0.340008	0.360259	0.337395	0.341292	0.324162	0.324634	0.331705	0.344153	0.329803	0.338871	0.310345	0.318568	0.315966	0.318593	0.296273	0.315862	0.358025
	1wm		0.330775	0.445587	0.34231	0.406212	0.460752	0.402914	0.343513	0.347182	0.350281	0.334154	0.327661	0.42061	0.358411	0.389452	0.350015	0.44828	0.337315	0.434048	0.311147	0.397035	0.303672	0.346766	0.355977	0.448024	0.321843	0.312005
	1wm		0.341825	0.300771	0.33029	0.392227	0.367658	0.361581	0.391469	0.364334	0.37125	0.39032	0.358288	0.390701	0.375828	0.348938	0.371429	0.373242	0.392239	0.385453	0.382346	0.389099	0.374588	0.38749	0.338057	0.371608	0.370746	0.373079	0.314379	0.351466	0.397765	0.372548	0.361165	0.320623	0.349375	0.36997	0.352594	0.38388	0.393239	0.377785	0.377691	0.368042	0.374637	0.392473	0.391543	0.361943	0.329934	0.308926	0.284547
	1wm		0.367252	0.36482	0.365145	0.35095	0.354052	0.368541	0.362314	0.347525	0.359742	0.356971	0.369967	0.361855	0.356949	0.377406	0.36258	0.353313	0.356983	0.361083	0.358015	0.357265	0.366925	0.386098	0.364208	0.353465	0.361278	0.366539	0.352374	0.362933	0.352598	0.357162	0.366279	0.36237	0.372724	0.369322	0.351489	0.366049	0.356778	0.358704	0.378835	0.383073	0.370198	0.356789	0.37115	0.359726	0.35444	0.363658	0.365678
	1wm		0.374653	0.368324	0.358919	0.332982	0.33797	0.345974	0.325046	0.337154	0.368856	0.369136	0.337393	0.360745	0.365926	0.343806	0.334099	0.361525	0.352393	0.340201	0.366218	0.37156	0.300415	0.321189	0.360232	0.35305	0.349981	0.356649	0.344708	0.361959	0.361676	0.372544	0.378719	0.342078	0.329669	0.345712	0.361539	0.341433	0.366116	0.3718	0.353372
	1wm		0.450165	0.435275	0.423232	0.441369	0.445986	0.455397	0.447134	0.431075	0.435477	0.442472	0.43902	0.416062	0.43333	0.43699	0.442621	0.454261	0.451314	0.443376	0.452167	0.423707	0.424045	0.440812	0.442457	0.446144	0.419478	0.418659	0.447169	0.446697	0.428993	0.441051	0.414352	0.433243	0.439372	0.44144	0.442112	0.413378	0.411146	0.42961	0.440744	0.439123	0.396871	0.402284	0.438714	0.437731	0.416601	0.40998	0.412241
	1wm		0.356971	0.353194	0.401162	0.360332	0.395101	0.362284	0.357644	0.386409	0.349496	0.353268	0.369456	0.355289	0.352639	0.390495	0.362754	0.355541	0.364559	0.398903	0.386989	0.404875	0.350352	0.39925	0.36597	0.368664	0.372809	0.385779	0.35621	0.377219	0.379406
	1wm		0.387651	0.380248	0.378687	0.389179	0.373991	0.37748	0.376563	0.37994	0.376561	0.376515	0.377159	0.373793	0.376475	0.3668	0.38315	0.375433	0.3717	0.376975	0.37696	0.369222	0.386261	0.40119	0.375882	0.379522	0.371565	0.375225	0.373077	0.370041	0.38174	0.377363	0.374732	0.374564	0.382314	0.374271	0.375624	0.375	0.370277	0.367662	0.36731	0.377768	0.37212	0.369632	0.365228	0.369878	0.365099	0.376106	0.365249
	1wm		0.343502	0.342354	0.316933	0.362523	0.377086	0.333885	0.345131	0.368244	0.373849	0.374437	0.365835	0.351452	0.324066	0.36093	0.397908	0.377213	0.331586	0.354906	0.345703	0.349667	0.364937	0.372697	0.328332	0.393719	0.352082	0.363706	0.316127	0.351048	0.360069	0.350435	0.362905	0.377384	0.315055	0.369639	0.37615	0.388426	0.306664	0.345682	0.352103	0.358762	0.327936	0.354279	0.397214	0.383895	0.347533	0.382597	0.357512
	1wm		0.444379	0.404345	0.45665	0.461068	0.496278	0.47415	0.466229	0.489968	0.446462	0.465477	0.464764	0.492286	0.458242	0.462363	0.460111	0.479646	0.438028	0.502806	0.453957	0.457111	0.420666	0.42901	0.420057	0.445369	0.491962	0.44016	0.457159	0.428228	0.426845	0.46576	0.410122	0.423706	0.440577	0.468066	0.428775	0.41904	0.456599	0.446716	0.432143	0.403254
	1wm		0.25538	0.248808	0.265049	0.282301	0.266099	0.273891	0.248336	0.261524	0.256145	0.260786	0.257789	0.248083	0.255873	0.259917	0.270611	0.271471	0.249251	0.237301	0.254763	0.23038	0.241539	0.238903	0.224351	0.233634	0.218027	0.227874	0.240729	0.242161	0.259541	0.24638	0.258848	0.259502	0.230715	0.242503	0.23199	0.242342	0.256682	0.238904	0.24529	0.233938	0.248826	0.236179	0.237842	0.238319	0.251105	0.249805	0.254798
	1wm		0.375346	0.385431	0.388666	0.380425	0.371506	0.361712	0.369782	0.377502	0.372311	0.376035	0.376299	0.364494	0.362315	0.376214	0.368487	0.356338	0.349662	0.369364	0.334691	0.3511	0.388169	0.375107	0.382833	0.360242	0.353223	0.351625	0.369737	0.399379	0.326881	0.343628	0.326741	0.357915	0.375421	0.37082	0.380762	0.374165	0.362539	0.374001	0.356355	0.359463	0.37987	0.371162	0.372116	0.374492	0.352809	0.35811	0.357923
	1wm		0.369685	0.370538	0.366336	0.365482	0.387448	0.381457	0.326802	0.343514	0.391523	0.372671	0.368573	0.369009	0.369373	0.355565	0.324455	0.32066	0.31151	0.324419	0.319167	0.32746	0.350242	0.387492	0.389038	0.392503	0.393145	0.373005	0.386231	0.366605	0.356806	0.350402	0.375434	0.307827	0.329696	0.407521	0.38144	0.37085	0.365085	0.368882	0.365097	0.365577	0.359062	0.389537	0.387406	0.409908	0.354863	0.373633	0.396435
	1wm		0.51491	0.523314	0.525544	0.556571	0.556136	0.524017	0.521474	0.516941	0.503603	0.500256	0.522197	0.489822	0.514766	0.510242	0.489387	0.504566	0.519774	0.507823	0.494795	0.515602	0.575188	0.51282	0.492183	0.552676	0.578518	0.528738	0.496209	0.486589	0.485689	0.512216	0.52994	0.51097	0.532608	0.52386	0.500442	0.534965	0.573237	0.539345	0.527905	0.512084	0.530726	0.497634	0.531358	0.499634
	1wm		0.360193	0.444214	0.467118	0.473262	0.4815	0.485536	0.475027	0.429379	0.445168	0.460508	0.478653	0.418885	0.462321	0.471264	0.471577	0.47331	0.310949	0.492618	0.480073	0.481114	0.469379	0.463602	0.460832	0.464557	0.469383	0.461721	0.459443	0.466293	0.462734	0.483356	0.482522	0.494131	0.491108	0.479078	0.4724	0.465911	0.455621	0.462393	0.459163
	1wm		0.340427	0.379857	0.344239	0.341509	0.371504	0.351354	0.324323	0.335731	0.312334	0.372591	0.303923	0.323338	0.318459	0.328908	0.34111	0.331881	0.332297	0.322631	0.332032	0.313052	0.323764	0.340153	0.328598	0.338235	0.306278	0.333364	0.323874	0.320106	0.343153	0.331008	0.356359	0.330071	0.313413
	1wm		0.344392	0.3457	0.306971	0.341363	0.328829	0.324844	0.337778	0.350694	0.337932	0.286617	0.327278	0.341859	0.318381	0.318113	0.346939	0.285236	0.349878	0.330648	0.328825	0.323374	0.334923	0.296339	0.3365	0.327419	0.308603	0.332581	0.331592	0.356557	0.314961	0.311366	0.292609	0.319247	0.297837	0.304404	0.347948	0.283007	0.314419
	1wm		0.505132	0.478864	0.481164	0.395123	0.48231	0.494813	0.521776	0.487568	0.452051	0.496706	0.473457	0.468155	0.493708	0.508312	0.4568	0.47911	0.4769	0.502269	0.458263	0.493611	0.488304	0.489373	0.483046	0.490528	0.487171	0.501727	0.464037	0.480813	0.49301	0.503089	0.493499	0.506298	0.502003	0.480185	0.485301	0.497851
	1wm		0.383709	0.410582	0.406485	0.405321	0.405243	0.410621	0.410347	0.405561	0.4074	0.408964
	1wm		0.442574	0.430035	0.417906	0.455239	0.449309	0.414913	0.410994	0.463208	0.443682	0.441762	0.414838	0.457111	0.439482	0.415564	0.44739	0.447191	0.440398	0.420185	0.441542	0.439896	0.417433	0.451854	0.43842	0.39738	0.429078	0.404955	0.41769	0.442471	0.437839	0.430253	0.400825	0.447341
	1wm		0.353621	0.365422	0.316699	0.348166	0.36115	0.360059	0.360603	0.366153	0.380453	0.372068	0.309336	0.283251	0.322484	0.313686	0.335685	0.35104	0.28031	0.261419	0.341009	0.353393	0.355605	0.353509	0.346078	0.352689	0.373359	0.329031	0.376871	0.332794	0.332287	0.306742	0.336714	0.355992	0.339553	0.34434	0.332895	0.345044	0.352634	0.355401	0.336148	0.359165	0.350303	0.331369	0.330252	0.361503	0.350406	0.354993	0.338033
	1wm		0.434405	0.440497	0.450148	0.469132	0.443487	0.440375	0.45915	0.424374	0.421087	0.429627	0.450404	0.473251	0.468561	0.472165	0.47174	0.457359	0.472802	0.471496	0.441009	0.421743	0.436011	0.4636	0.469564	0.444272	0.462812	0.457948	0.469397	0.457642	0.43573	0.413555	0.399549	0.461661	0.435439	0.43718	0.458306	0.469559	0.463852	0.491151	0.467348	0.460031	0.463669	0.462817	0.414255
	1wm		0.494754	0.487687	0.496921	0.492971	0.490898	0.474895	0.474981	0.491933	0.492051	0.489209	0.489229	0.491825	0.487181	0.495669	0.48088	0.475463	0.477325	0.460367	0.456979	0.458126	0.463365	0.495914	0.498304	0.48499	0.483453	0.49415	0.49104	0.475802	0.492656	0.484566
	1wm		0.425372	0.476697	0.445071	0.460832	0.463979	0.462094	0.439314	0.431805	0.406153	0.440219	0.454578	0.457604	0.438773	0.4718	0.415791	0.446669	0.429142	0.427183	0.458741	0.460431	0.503099	0.450957	0.425537	0.462543	0.459362	0.416883	0.419622	0.457588	0.478327	0.519357	0.423537	0.439417	0.414846
	1wm		0.383877	0.398032	0.358073	0.360099	0.347171	0.348609	0.345535	0.344246	0.346485	0.358468	0.350709	0.392399	0.383727	0.3345	0.315806	0.317021	0.384383	0.381621	0.357609	0.349978	0.352568	0.348377	0.358582	0.365245	0.351606	0.343764	0.339106	0.342673	0.337123	0.343038	0.341409	0.340083	0.34352	0.34178	0.369476	0.355146	0.346449	0.344015	0.35126
	1wm		0.448609	0.448502	0.457539	0.444948	0.428532	0.465001	0.470162	0.423232	0.426026	0.438137	0.437923	0.42817	0.39179	0.421167	0.457828	0.437081	0.443894	0.386749	0.420414	0.470357	0.443725	0.448988	0.385055	0.428612	0.435508	0.470368	0.446622	0.444325
	1wm		0.267781	0.260076	0.257111	0.27242	0.260279	0.2728	0.270695	0.255484	0.26075	0.252577	0.249239	0.264676	0.268638	0.271555	0.267207	0.258849	0.219444	0.241811	0.259813	0.250272	0.265401	0.256459	0.258184	0.26177	0.222364	0.244468	0.255293	0.261215	0.273954	0.234953	0.245753	0.25558	0.259607	0.265167	0.264531	0.23151	0.24097	0.247332	0.253359	0.262121	0.261875	0.231956	0.246177	0.248458	0.250217	0.265426	0.254774
	1wm		0.376925	0.391096	0.379681	0.364554	0.350582	0.397719	0.396573	0.376626	0.378535	0.379785	0.387436	0.392314	0.369844	0.378171	0.37168	0.370178	0.333731	0.336055	0.357535	0.318123	0.332524	0.348334	0.348722	0.3305	0.348614	0.409727	0.359021	0.369408	0.37124	0.363354	0.368909	0.367884	0.370494	0.341366	0.389245	0.35393	0.359333	0.389595	0.370463	0.343783	0.34564	0.382506	0.359607	0.40486	0.37625	0.367445	0.356326
	1wm		0.278128	0.257971	0.275455	0.282347	0.286745	0.282219	0.258423	0.280332	0.285493	0.247771	0.275436	0.272624	0.288394	0.260007	0.279996	0.260091	0.298588	0.297928	0.296609	0.262133	0.274536	0.279362	0.24314	0.268445	0.288517	0.262636	0.24889	0.271785	0.274195	0.244619	0.262129	0.280804	0.293739	0.262801	0.261191	0.277148	0.252748	0.284711	0.285537	0.293365	0.258998	0.253496	0.260398	0.287194	0.260683	0.2739	0.284092
	1wm		0.329688	0.333686	0.314492	0.312839	0.311624	0.325827	0.316358	0.311763	0.311021	0.344386	0.33327	0.323191	0.315126	0.322733	0.380346	0.347389	0.391773	0.374046	0.387875	0.361885	0.357267	0.364665	0.37901	0.37027	0.372731	0.372377	0.356459	0.370546	0.369771	0.369053	0.373001	0.37413	0.367733	0.370902	0.358588	0.317422	0.277819	0.325508	0.297209	0.318254	0.295661	0.311246	0.29636	0.303097	0.30061	0.32454	0.320685
	1wm		0.21965	0.219554	0.199841	0.191345	0.186964	0.190278	0.197816	0.206456	0.211519	0.244593	0.266609	0.187512	0.243618	0.24176	0.254877	0.231466	0.227957	0.222626	0.232102	0.202096	0.197255
	1wm		0.368402	0.388875	0.376251	0.347331	0.393611	0.345956	0.343686	0.375366	0.356786	0.39613	0.351715	0.363403	0.3645	0.35807	0.399844	0.373216	0.355617	0.374928	0.382549	0.359235	0.376198	0.347886	0.368482	0.340597	0.342048
	1wm		0.302957	0.29886	0.313581	0.311928	0.296467	0.290166	0.298995	0.305659	0.327462	0.299689	0.318248	0.301888	0.296308	0.304362	0.300477	0.300568	0.315777	0.31248	0.317011
	1wm		0.313029	0.352686	0.396768	0.414894	0.415918	0.406354	0.403694	0.421116	0.299835	0.306757	0.334315	0.349963	0.382442	0.327675	0.383309	0.332308	0.331491	0.404802	0.341602	0.333374	0.366423	0.41559	0.320496	0.347009	0.384247	0.405007	0.315542	0.409566	0.407597	0.371231	0.33521	0.384882	0.359576	0.351646	0.334881	0.373461	0.436643	0.360548
	1wm		0.456302	0.435701	0.444978	0.451562	0.409452	0.43965	0.426584	0.432955	0.442055	0.424618	0.440892	0.405393	0.42915	0.444433	0.472943	0.439196	0.447684	0.445158	0.441714	0.406623	0.460431	0.430273	0.456463	0.423675	0.469231	0.433851	0.452713	0.43357
	1wm		0.372157	0.392576	0.37717	0.358358	0.343457	0.349277	0.390091	0.373505	0.377692	0.358698	0.412179	0.396791	0.356406	0.349702	0.378428	0.381563	0.368497	0.342022	0.380857	0.35797	0.333452	0.370448	0.363386	0.378787	0.417763	0.380286	0.31908	0.376074	0.33496	0.396566	0.370765	0.389283	0.340044	0.284196	0.361799	0.374342	0.409033	0.331727	0.287391
	1wm		0.31968	0.331977	0.3199	0.285014	0.323215	0.307385	0.280035	0.27215	0.253425	0.269478	0.308392	0.324174	0.344161	0.313574	0.314147	0.32054	0.283435	0.325431	0.303766	0.273578	0.260981	0.239963	0.229752	0.24372	0.269935	0.299667	0.309604	0.338784	0.312382	0.343623	0.278981	0.313183	0.300975	0.238947	0.260784	0.280125	0.342592	0.305917	0.277935	0.317471	0.325021
	1wm		0.3731	0.35519	0.347019	0.356868	0.351398	0.369209	0.365	0.366495	0.368282	0.365823	0.347247	0.354873	0.349882	0.35516	0.363188	0.363113	0.368668	0.365582	0.36256	0.360485	0.362752	0.361607	0.361466	0.364416	0.3592	0.3792	0.382104	0.371025	0.360133	0.34541	0.336726	0.350005	0.345169	0.34448	0.336773	0.334338	0.33439	0.357048	0.368022	0.365676	0.365161	0.35065	0.345513	0.346773	0.363993	0.360115	0.368895
	1wm		0.397438	0.396094	0.408379	0.396051	0.409018	0.403147	0.407477	0.403976	0.40895	0.391703	0.399553	0.397606	0.402474	0.408708	0.404916	0.400463	0.391923	0.386838	0.390214	0.398912	0.399275	0.400219	0.409163	0.377651	0.388186	0.393702	0.398693	0.398934	0.397784	0.371672	0.398517	0.40898	0.37606	0.395153	0.376667	0.38931	0.395506	0.396573	0.40057	0.396746	0.401573	0.397754	0.41608	0.399095	0.394751	0.390957	0.366984
	1wm		0.356209	0.358016	0.358706	0.366783	0.341507	0.351702	0.346773	0.3516	0.343332	0.325366	0.346222	0.336816	0.320697	0.319391	0.30987	0.315119	0.302818	0.341468	0.328401	0.358721	0.343437	0.318917	0.308903	0.347818	0.323991	0.318296
	1wm		0.366199	0.360966	0.352789	0.352407	0.355454	0.350281	0.369873	0.353403	0.348935	0.357836	0.345956	0.356391	0.360208	0.36142	0.367855	0.352203	0.34786	0.345281	0.387026	0.356206	0.352659	0.357284	0.358672
	1wm		0.419134	0.411572	0.414961	0.417549	0.420062	0.421996	0.419858	0.419287	0.422537	0.401235	0.405768	0.42274	0.422642	0.418235	0.415704	0.407189	0.413339	0.421527	0.422213	0.421917	0.418448	0.419633	0.417053
	1wm		0.367412	0.347791	0.341024	0.340062	0.340692	0.339982	0.353226	0.342036	0.335795	0.343601	0.334525	0.352715	0.335249	0.333847	0.350275	0.341376	0.366076	0.366042	0.349699	0.285337	0.273756	0.322849	0.334751	0.335687	0.327015	0.326803	0.349555	0.383176	0.350057	0.351735	0.345578	0.367003	0.340355
	1wf		0.277299	0.31036	0.295544	0.312071	0.277857	0.280807	0.2849	0.278744	0.283254	0.299576	0.310627	0.291072	0.31436	0.279683	0.278027	0.292014	0.297978	0.323068	0.292373	0.281519	0.254315	0.253417	0.254317	0.276123	0.246878	0.308468	0.261872	0.241835	0.263095	0.259187	0.2427	0.262897	0.249528	0.25956	0.253318	0.250715	0.257777	0.242824	0.255529	0.260505	0.249272	0.257783	0.25615	0.244593	0.258091	0.255736	0.251178
	1wf		0.334804	0.325798	0.345286	0.332692	0.32492	0.331676	0.341429	0.335169	0.33451	0.330737	0.317172	0.330324	0.345823	0.330659	0.31328	0.328945	0.327836	0.341021	0.325243	0.149804	0.321175	0.321372	0.322274	0.322422	0.309158	0.315028	0.327697
	1wf		0.283465	0.334449	0.327977	0.349641	0.336588	0.353119	0.273598	0.311707	0.313596	0.26837	0.260693	0.327459	0.308189	0.272963	0.240586	0.324773	0.287394	0.3269	0.302449	0.351542	0.308557	0.35562	0.324975	0.343211	0.307014	0.235683	0.334883	0.280014	0.349897	0.309509	0.321026	0.343643	0.307668	0.347026	0.297551	0.334257	0.301353	0.251067	0.346819	0.261044	0.326741
	1wf		0.398343	0.396544	0.396146	0.396681	0.399251	0.398627	0.39565	0.399452	0.395096	0.396096	0.397048	0.401399	0.399032	0.398946	0.394699	0.399575	0.400827	0.402696	0.395719	0.401931	0.39822	0.39714	0.398035	0.399082	0.403166	0.396753	0.397016	0.397817	0.399056	0.397683	0.395461	0.40118	0.401033
	1wf		0.383163	0.379689	0.418212	0.420822	0.344942	0.344516	0.359247	0.371769	0.365416	0.363757	0.361747	0.39351	0.368616	0.348532	0.376145	0.363767	0.338424	0.384718	0.3633	0.391733	0.379541	0.355654	0.357285	0.410226	0.379075	0.35703	0.381032	0.356661	0.352498	0.402909	0.371523	0.363044	0.414401	0.382823	0.350321	0.335622	0.399927	0.313439	0.377714	0.358387	0.342518	0.396404	0.368588	0.31869	0.311281	0.402397	0.388013
	1wf		0.276292	0.28224	0.288263	0.273255	0.267402	0.284613	0.258852	0.255221	0.270472	0.333583	0.279142	0.280255	0.284733	0.275797	0.273093	0.339358	0.284388	0.340828	0.27626	0.285736	0.282943	0.280581	0.2671	0.273204	0.278065	0.294067	0.261831	0.277255	0.271663	0.337031	0.270506	0.285144	0.311245	0.267114	0.284645	0.294257	0.265576	0.279952	0.277575	0.358111	0.282469	0.346953	0.279651	0.276723	0.280192	0.27872	0.288231
	1wf		0.311511	0.33491	0.307875	0.3175	0.325575	0.310961	0.313467	0.324416	0.335583	0.336835	0.319729	0.309129	0.306136	0.319994	0.328689	0.328838	0.324426	0.33194	0.319201	0.327836	0.329132	0.329589	0.327614	0.311862	0.323934	0.318613	0.32487	0.315322	0.320557	0.331169	0.304581	0.32223	0.326836	0.327532	0.325312	0.332319	0.315519	0.323557	0.328876	0.328919	0.30473	0.320874	0.324663	0.329082	0.336633	0.334549	0.30051
	1wf		0.281064	0.290273	0.295083	0.28423	0.293562	0.287353	0.287965	0.274133	0.284422	0.278755	0.289376	0.28331	0.300268	0.28635	0.272215	0.274154	0.287807	0.296974	0.278678	0.270171	0.273651	0.262429	0.272871	0.268153	0.272915	0.263916	0.291154	0.269416	0.270209	0.292854	0.297883	0.280069	0.285565	0.279003	0.280129	0.308775	0.300005	0.301417	0.295935	0.295208	0.284261	0.297292	0.289887	0.304054	0.291573	0.295683	0.26867
	1wf		0.314569	0.32259	0.31187	0.312622	0.320127	0.300317	0.310168	0.317289	0.316285	0.341433	0.316699	0.340129	0.303862	0.33172	0.338295	0.30493	0.300283	0.302188	0.34314	0.332182	0.347835	0.31509	0.338859	0.307692	0.30344	0.305275	0.309663	0.310111	0.302959	0.30415	0.341133	0.328722	0.289885	0.299147	0.351819	0.303824	0.300081	0.303232	0.310962	0.295419	0.291047	0.304457	0.295664	0.311692	0.335719	0.309533	0.304339
	1wf		0.325293	0.320372	0.309946	0.304755	0.298527	0.305487	0.301337	0.305945	0.30457	0.307138	0.310305	0.31183	0.307454	0.311752	0.315265	0.31435	0.309999	0.308245	0.318846	0.325299	0.320722	0.314465	0.305246	0.307212	0.310724	0.313533	0.319446	0.316724	0.301709	0.311173	0.301302	0.309777	0.30668	0.309269	0.305668	0.310853	0.31017	0.326959	0.318407
	1wf		0.302067	0.32811	0.313099	0.310891	0.307247	0.282704	0.305099	0.32681	0.311331	0.317775	0.27816	0.333507	0.305874	0.277595	0.267815	0.296471	0.317289	0.321068	0.318908	0.272197	0.298342	0.331817	0.32623	0.282923	0.301178	0.304351	0.320923	0.308069	0.303727	0.303952	0.326124	0.282199	0.315802	0.326574	0.316669	0.30831	0.287813
	1wf		0.373235	0.369901	0.349112	0.381702	0.346081	0.31904	0.385206	0.356272	0.385469	0.352149	0.395725	0.367094	0.344774	0.326335	0.350823	0.340779	0.375501	0.373096	0.349528	0.391188	0.359554	0.388423	0.364811	0.34724	0.335791	0.343483	0.329895	0.360168	0.380982	0.379914	0.339137	0.33508	0.366828	0.386161	0.340207	0.375151	0.327551	0.377331	0.361746	0.333061	0.34124	0.338245	0.324483	0.390539	0.366882	0.386908	0.372188
	1wf		0.317513	0.322678	0.319514	0.31537	0.314579	0.317259	0.323498	0.322752	0.318405	0.308195	0.321936	0.321094	0.316741	0.319356	0.326527	0.318616	0.314593	0.323698	0.309771	0.314081	0.31413	0.30133	0.312458	0.302503	0.32123	0.315628	0.310827	0.306552	0.307728	0.316591	0.311242	0.29994	0.301792	0.309658	0.322915	0.30181	0.289214	0.299755	0.303916	0.30651	0.300013	0.286954	0.291641	0.294417	0.304549	0.301546	0.306815
	1wf		0.378561	0.377336	0.372205	0.374029	0.37455	0.37972	0.368922	0.378595	0.36528	0.352855	0.383251	0.382857	0.377075	0.380927	0.383783	0.380673	0.37749	0.352077	0.375087	0.378179	0.377447	0.374792	0.370787	0.360133	0.38165	0.380561	0.371077	0.36713	0.368025	0.3808	0.381163	0.371297	0.37016	0.373135	0.37756	0.369724	0.388278	0.378332	0.358571	0.362663	0.370742	0.382361	0.400346	0.385988	0.380744	0.381096	0.376639
	1wf		0.273199	0.278881	0.27689	0.269988	0.268205	0.276505	0.28789	0.303314	0.262754	0.263955	0.283869	0.25063	0.254512	0.25074	0.252123	0.257123	0.251456	0.248245	0.270352	0.239597	0.247406	0.24386	0.255304	0.266844	0.244862	0.247536	0.264392	0.251676	0.242022	0.258824	0.262405	0.239897	0.279917	0.246152	0.310157	0.328847	0.315135
	1wf		0.352589	0.346675	0.348718	0.350242	0.352312	0.34792	0.350586	0.347222	0.349436	0.342646	0.347596	0.357156	0.345998	0.333929	0.335372	0.34353	0.340796	0.341623	0.33649	0.338242	0.349928	0.354476	0.323565	0.344558	0.328078	0.372658	0.339068	0.349361	0.34395	0.343916	0.335878	0.328176	0.349683	0.363906	0.336315	0.337913	0.342711	0.353733	0.34579	0.332183	0.339684	0.356709	0.34553	0.357549	0.362863	0.344518	0.335192
	1wf		0.241798	0.241974	0.308026	0.273638	0.221663	0.317478	0.304606	0.24931	0.301694	0.327971	0.309118	0.321037	0.317654	0.270427	0.230028	0.320982	0.285608	0.222781	0.336001	0.297431	0.213531	0.281753	0.325029	0.301301	0.309006	0.285595	0.235603	0.337606	0.305649	0.314416	0.319213	0.322085	0.288612	0.242335	0.27544	0.320426	0.285171	0.275916	0.258565	0.235961	0.325669	0.313022	0.307412	0.280594
	1wf		0.313233	0.329738	0.265973	0.29787	0.31004	0.312349	0.323195	0.324177	0.309599	0.299818	0.314405	0.270109	0.26795	0.311714	0.299187	0.288751	0.309038	0.282535	0.288754	0.309817	0.311092	0.249107	0.264496	0.296525	0.277021	0.2724	0.280802	0.297524	0.302273	0.294752	0.288948	0.293102	0.295524	0.279788	0.291388	0.285576	0.277925	0.304325	0.289306	0.262462
	1wf		0.382388	0.345353	0.353675	0.39852	0.4059	0.399794	0.369056	0.405281	0.378537	0.359719	0.391609	0.386167	0.378621	0.403564	0.352272	0.356951	0.382076	0.368518	0.365912	0.362411	0.344793	0.390189	0.34722	0.360237	0.360864	0.383596	0.358666	0.368335	0.327582	0.379559	0.34913	0.348693	0.362205	0.353768	0.362999	0.360482	0.387735	0.382996	0.361226	0.33479	0.363612	0.358715
	1wf		0.316387	0.31789	0.314707	0.317155	0.324162	0.315025	0.319579	0.31774	0.315587	0.314163	0.314875	0.313216	0.314997	0.312969	0.314495	0.314555	0.312339	0.314784	0.313178	0.31591	0.314258	0.322767	0.31859	0.316306	0.314155	0.320658	0.320388	0.322754	0.314884	0.311508	0.314268	0.312464	0.313116	0.315651	0.314922	0.317242	0.338491	0.320235	0.333447	0.317162
	1wf		0.291413	0.307142	0.265164	0.275558	0.293578	0.262304	0.279459	0.286219	0.291835	0.293772	0.309176	0.311585	0.27785	0.274492	0.268561	0.301683	0.302917	0.303288	0.303748	0.307504	0.293338	0.280469	0.264377	0.261862	0.295496	0.305129	0.288732	0.265805	0.261866	0.299815	0.295414	0.305635	0.287362	0.301462	0.271754	0.298711	0.303818	0.290836	0.302464	0.255828	0.250918	0.231341	0.28042	0.29313	0.284847	0.246482	0.282338
	1wf		0.316528	0.316017	0.317885	0.313497	0.307721	0.314066	0.316338	0.315631	0.316587	0.312284	0.315659	0.30882	0.309905	0.31283	0.305816	0.315111	0.313321	0.312517	0.312049	0.317175	0.312321	0.311768	0.314895	0.314386	0.317009	0.311412	0.307051	0.314232	0.312601	0.309468	0.308771	0.310741	0.312497	0.316062	0.307072	0.306854	0.308543	0.307383	0.308804	0.308507	0.307655	0.311428	0.313257	0.306777	0.31433	0.310449	0.310324
	1wf		0.323172	0.327351	0.303043	0.323759	0.321047	0.323574	0.342988	0.322108	0.326707	0.322382	0.314229	0.325837	0.308353	0.369616	0.30013	0.299287	0.306004	0.283387	0.335772	0.305392	0.297632	0.345257	0.314019	0.333512	0.323182	0.291433	0.28722	0.289797	0.354881	0.287013	0.296011	0.274936	0.351564	0.300561	0.290629	0.282894	0.362189	0.291939
	1wf		0.345375	0.347934	0.348068	0.34384	0.348695	0.347547	0.346652	0.347578	0.344917	0.344526	0.336181	0.332273	0.333202	0.33201	0.344288	0.331953	0.33274	0.341609	0.334283	0.331209	0.341121	0.3195	0.315991	0.326999	0.317924	0.324178	0.320209	0.330498	0.333627	0.326064	0.317238	0.315214	0.314463	0.313031	0.321302	0.319865	0.324258	0.315815	0.31468	0.327158	0.315648	0.31569	0.312427	0.310292	0.319532	0.323768	0.32716
	1wf		0.46714	0.472158	0.473214	0.482025	0.466835	0.446321	0.448497	0.464586	0.477938	0.448492	0.44228	0.460433	0.48213	0.47491	0.4668	0.459929	0.464749	0.452836	0.453622	0.466682	0.464357	0.472632	0.470869	0.463375	0.475383	0.472268	0.463256	0.486923	0.464961	0.476473	0.502598	0.47823	0.468451	0.433026	0.453809	0.449094	0.466251	0.480771	0.453186	0.460136	0.442273	0.422299	0.449626
	1wf		0.3318	0.311213	0.306744	0.305401	0.297876	0.314492	0.325571	0.311252	0.3102	0.309028	0.309088	0.311032	0.331072	0.352589	0.326382	0.31052	0.305912	0.309345	0.308931	0.316364	0.344967	0.328087	0.329718	0.311452	0.30461	0.279565	0.320202	0.331294	0.318207	0.311472	0.317068	0.310058	0.30887	0.353184	0.320798	0.31077	0.329025	0.315365	0.304859	0.327651	0.345765	0.328151	0.327895	0.345244	0.312896	0.326068	0.331713
	1wf		0.300581	0.310174	0.300341	0.305198	0.304897	0.302362	0.294121	0.304622	0.304944	0.295009	0.302359	0.302862	0.308978	0.294536	0.295311	0.310069	0.309544	0.305313	0.3005	0.303769	0.300088	0.302379	0.303509	0.297033	0.297019	0.302456	0.298339	0.301214	0.306262	0.305596	0.305722	0.296853	0.298865	0.293961	0.314935	0.300041
	1wf		0.327595	0.334308	0.325102	0.327681	0.320826	0.320994	0.325118	0.32898	0.319112	0.315984	0.312259	0.326972	0.329014	0.319802	0.327167	0.315705	0.324239	0.317392	0.294847	0.333873	0.299764	0.308814	0.301022	0.300198	0.306327	0.305816	0.301605	0.311338	0.309073	0.300971	0.287585	0.288521	0.300981	0.298028	0.301674	0.294921	0.292487	0.291719	0.304486	0.283352	0.299609	0.300004	0.298741	0.301676	0.302314	0.285704	0.302112
	1wf		0.290361	0.288053	0.292148	0.290253	0.282014	0.27973	0.294314	0.29412	0.291514	0.294471	0.280031	0.277443	0.293996	0.291074	0.291655	0.289579	0.28772	0.286513	0.291498	0.295809	0.288397	0.291799	0.290479	0.289355	0.287724	0.278238	0.29567	0.291182	0.294266	0.290438	0.294781	0.296103	0.289154	0.278785	0.314936	0.292954	0.289228	0.296541	0.29004	0.290665	0.284212	0.282238	0.293172	0.283546	0.288623	0.28553	0.285812
	1wf		0.351493	0.330994	0.34535	0.341669	0.341045	0.33985	0.353441	0.350849	0.369516	0.387246	0.346276	0.391424	0.384059	0.349086	0.345435	0.347559	0.33074	0.342709	0.350599	0.338062	0.338235	0.330801	0.335954	0.333516	0.341018	0.344142	0.346193	0.338207	0.33894	0.330306	0.331504	0.342301	0.332044	0.343509	0.344956	0.338476	0.33508	0.346189	0.335287
	1wf		0.284737	0.291469	0.28422	0.282856	0.284536	0.281619	0.288732	0.287271	0.285777	0.279639	0.283185	0.285244	0.281969	0.283183	0.28682	0.28488	0.275099	0.277591	0.278491	0.283594	0.278708	0.270378	0.274472	0.277581	0.277178	0.288354	0.280205	0.26981	0.267224	0.272348	0.28255	0.279961	0.27514	0.282434	0.280951	0.277389	0.283802	0.276145	0.284273	0.289272	0.286064	0.28409	0.296967	0.298903	0.283976	0.277558	0.294232
	1wf		0.317872	0.325937	0.340573	0.312118	0.306795	0.311573	0.310465	0.318549	0.316803	0.322822	0.326914	0.321129	0.311949	0.321697	0.322101	0.327103	0.321486	0.328755	0.319631	0.336811	0.326815	0.323241	0.334557	0.326597	0.329679	0.323848	0.326356	0.315806	0.320233	0.321578	0.320397	0.321975	0.340049	0.316396	0.325514	0.322942	0.319077	0.310435	0.310892	0.304696	0.31207	0.315294	0.311458	0.327126
	1wf		0.415677	0.404202	0.404965	0.398318	0.397779	0.374738	0.366999	0.398443	0.39213	0.409522	0.414329	0.380449	0.376414	0.380557	0.361014	0.359364	0.37369	0.375465	0.374643	0.363431	0.376864	0.373743	0.372814	0.393454	0.378466	0.387822	0.382139	0.38984	0.361247	0.405543	0.401811	0.392412	0.389698	0.38593	0.386398	0.40223
	1wf		0.38312	0.389261	0.383162	0.385494	0.38493	0.386316	0.38482	0.379888	0.381061	0.382504	0.378548	0.378875	0.386528	0.384266	0.383096	0.388321	0.387719	0.384594	0.388192	0.387439	0.384443	0.382096	0.374845	0.38114	0.380963	0.386402	0.381141	0.379709	0.383395	0.383764	0.381309	0.387269	0.381716	0.384958	0.383185	0.383843	0.383542	0.38037	0.382462	0.383493	0.381798	0.380486	0.381386	0.385303	0.382206	0.382214	0.382344
	1wf		0.373949	0.3712	0.372477	0.376988	0.373436	0.373424	0.375704	0.371886	0.375885	0.373095	0.372858	0.37359	0.372948	0.369531	0.371798	0.371069	0.370996	0.373283	0.370734	0.370586	0.371326	0.371021	0.372244	0.372489	0.37135	0.372472	0.37047	0.371375	0.372972	0.373494	0.375418	0.3736	0.375278	0.372856	0.374147	0.374657	0.373113	0.372421	0.373067	0.374127	0.374713	0.370777	0.372352	0.374063	0.370942	0.369561	0.370159
	1wf		0.349643	0.361298	0.358116	0.357018	0.361128	0.343546	0.355458	0.3362	0.312899	0.347721	0.353559	0.35181	0.35977	0.35355	0.327843	0.344082	0.296491	0.318439	0.341305	0.320752	0.32553	0.286273	0.301787	0.288808	0.31836	0.324451	0.322306	0.28831	0.275848	0.292686	0.289634	0.308374	0.324872	0.297845	0.322685	0.286089	0.306965	0.308492	0.308885	0.317146	0.306315	0.292142
	1wf		0.351154	0.352414	0.351131	0.353018	0.35063	0.35599	0.350241	0.351171	0.360089	0.352747	0.349896	0.353767	0.352524	0.354264	0.35149	0.348173	0.350859	0.352074	0.348832	0.352819	0.351037	0.351371	0.352276	0.352437	0.351335	0.351228	0.348907	0.349789	0.350519	0.355185	0.350036	0.349209	0.346795	0.353199	0.353578	0.348456	0.348696	0.347016	0.350622	0.347454	0.35107	0.332414	0.34317	0.347262	0.349096
	1wf		0.400998	0.372886	0.349892	0.411488	0.412246	0.409113	0.413368	0.452418	0.41066	0.41511	0.373083	0.402379	0.362465	0.370372	0.458912	0.407324	0.365817	0.35736	0.401392	0.363096	0.343425	0.370053	0.357103	0.35926	0.369992	0.31113	0.387511	0.352238	0.356928	0.38805	0.352924	0.354186	0.340503	0.335781	0.424555	0.390117	0.374715	0.351705	0.335405	0.350795	0.325207	0.357272	0.314163	0.344219	0.389819	0.331974	0.295044
	1wf		0.358576	0.379534	0.368299	0.378598	0.352487	0.373095	0.356356	0.34787	0.298508	0.160057	0.336653	0.356622	0.329608	0.291648	0.298776	0.114752	0.105107	0.366454	0.349224	0.370661	0.377283	0.34093	0.352765	0.377353	0.33303	0.357213	0.348536	0.353267	0.359821	0.342717	0.341423	0.313942	0.320545	0.34017	0.319794	0.161787	0.11626	0.349043	0.322934	0.3042	0.363524	0.367899	0.328597	0.356164	0.373818	0.371275	0.333209
	1wf		0.372364	0.359087	0.375824	0.361052	0.372749	0.359842	0.370099	0.372991	0.377361	0.355352	0.355816	0.362584	0.355671	0.35686	0.357278	0.351837	0.359628	0.354192	0.353928	0.347613	0.342789	0.345228	0.356244	0.330504	0.344043	0.327813	0.340834	0.32056	0.350998	0.299593	0.294571	0.317989	0.311005	0.32657	0.325979	0.322278	0.293069	0.316292	0.338824	0.3344	0.325732	0.327897	0.302629	0.312814	0.31863	0.324447	0.324627
	1wf		0.328501	0.342993	0.344542	0.336582	0.357854	0.350305	0.311665	0.320963	0.30802	0.300781	0.324626	0.341552	0.309717	0.324411	0.328275	0.337196	0.311202	0.325046	0.322233	0.335129	0.343329	0.346969	0.351111	0.327067	0.340548	0.33561	0.34525	0.329167	0.311182	0.299594	0.312518	0.336324	0.333397	0.349577	0.344195	0.331208	0.343022	0.340207	0.344817	0.328984	0.327326	0.345595	0.313966	0.335972	0.312142	0.294189	0.340768
	1wf		0.336496	0.331587	0.354393	0.337896	0.335061	0.332403	0.328018	0.335339	0.341201	0.336134	0.333473	0.361252	0.353704	0.337263	0.365825	0.339585	0.337766	0.349189	0.331882	0.351972	0.33602	0.340026	0.335803	0.352709	0.332239	0.33389	0.334341	0.344816	0.374412	0.372968	0.343108	0.33417	0.346765	0.332431	0.332023	0.348312	0.342496	0.331136	0.327126	0.327817	0.348475	0.338384	0.342704	0.344093	0.32688	0.346687	0.346224
	1wf		0.347277	0.360081	0.336476	0.333555	0.336291	0.36038	0.363305	0.356959	0.35877	0.37935	0.385295	0.346565	0.345006	0.354012	0.347056	0.347984	0.343981	0.354077	0.338923	0.361668	0.369507	0.342918	0.34605	0.35316	0.350846	0.354955	0.35489	0.340677	0.350048	0.357413	0.357782	0.377862	0.354755	0.348187	0.377107	0.336041	0.370787	0.349345	0.359709	0.372768	0.35234	0.36001	0.343454	0.361363	0.369279	0.363356	0.355025
S3b (Beat Level FS)	Group		0	1	2	3	4	5	6	7	8	9	10	11	12	13	14	15	16	17	18	19	20	21	22	23	24	25	26	27	28	29	30	31	32	33	34	35	36	37	38	39	40	41	42	43	44	45	46
	5wm		0.226379	0.170452	0.215423	0.177054	0.179792	0.209894	0.203037	0.212222	0.166494	0.218878
	5wm		0.415668	0.392239	0.415793	0.433821	0.441995	0.380493	0.442603	0.437138	0.409883	0.385823	0.352408	0.392704	0.399044	0.398712	0.397757	0.378523	0.290314	0.353103	0.306864	0.396657	0.401406	0.394314
	5wm		0.383669	0.384473	0.382037	0.378528	0.371004	0.38725	0.38091	0.362907	0.378705	0.350825	0.306196	0.334823	0.373575	0.37628	0.370694	0.36424	0.373364	0.364061	0.36644	0.373044	0.34713	0.294815	0.296514	0.297147	0.31418	0.369458	0.36576	0.369849	0.350181
	5wm		0.427139	0.415285	0.381848	0.420593	0.42198	0.407603	0.430855	0.392445	0.431148	0.408003	0.443558	0.416081	0.419571	0.410165	0.34513	0.489956	0.4407	0.398454	0.369694	0.391946	0.460481	0.418235	0.383003	0.438211	0.437793	0.387964	0.397408	0.369017	0.447721	0.400148	0.389567	0.359689	0.381651	0.38158	0.389504
	5wm		0.345351	0.363197	0.378749	0.345275	0.343906	0.367172	0.387451	0.336605	0.389866	0.350961	0.329341	0.277626	0.395858	0.338428	0.335141	0.333873	0.349584	0.341245	0.345311	0.378595	0.390311	0.35388	0.32536
	5wm		0.258436	0.29733	0.300139	0.286346	0.300214	0.340393	0.294637	0.265264	0.226075	0.277146	0.282409	0.329763	0.261045	0.277225	0.251695	0.305686	0.256721	0.314055	0.288166	0.278339	0.30452	0.26807	0.246377	0.275185	0.249428	0.285741	0.282274	0.245883	0.28445	0.32915	0.249492	0.277885	0.259225	0.281534	0.312535	0.300272	0.291332	0.262899	0.261812	0.246699	0.261239	0.257884	0.272393	0.285831	0.269745
	5wm		0.408821	0.393905	0.37127	0.356079	0.453699	0.394468	0.372221	0.391822	0.448059	0.437542	0.415987	0.424259	0.448278	0.399664	0.456584	0.395863	0.378938	0.364542	0.38974	0.440554	0.473706	0.466308	0.403817	0.438189	0.337592	0.304214	0.270642	0.374191	0.423844	0.37016	0.364169
	5wm		0.397262	0.377867	0.352214	0.383913	0.374315	0.370369	0.383045	0.385057	0.379954	0.36418	0.379863	0.380901	0.337389	0.342038	0.38891	0.392625	0.390372	0.396503	0.389825	0.378522	0.378128	0.384703	0.403759	0.405895	0.394314	0.353798	0.379359	0.378271	0.394128	0.398849
	5wm		0.128983	0.128522	0.130189	0.150199	0.13105	0.176636	0.134618	0.138142	0.139582	0.11939	0.142881	0.124206	0.122619	0.135629	0.122982	0.123806	0.13111	0.12733	0.163694	0.119582	0.127659	0.132255	0.11652	0.11844	0.130178	0.121976	0.14336	0.125343	0.119719	0.118818	0.141192	0.137089	0.140535	0.143913	0.130932	0.123736	0.133411	0.124034	0.146234
	5wm		0.423436	0.456213	0.391749	0.41145	0.427377	0.427968	0.413944	0.421498	0.43168	0.4003	0.428767	0.4211	0.361187	0.429296	0.418462	0.396336	0.394775	0.428359	0.39978	0.430359	0.436039	0.400355	0.423112	0.388714	0.402456	0.426855	0.43335	0.324139	0.382875
	5wm		0.344807	0.348097	0.315474	0.31879	0.31886	0.333505	0.314531	0.294095	0.320736	0.322984	0.275462	0.321367	0.314169	0.303814	0.324751	0.326391	0.316383	0.284664	0.315136	0.285706	0.311389	0.324823	0.304706	0.272589
	5wm		0.259992	0.254292	0.270396	0.26016	0.252262	0.249521	0.2341	0.2188	0.251192	0.225398	0.238037	0.246538	0.236901	0.275993	0.267621	0.263869	0.265772	0.252793	0.248822	0.239287	0.240102	0.266986	0.24568	0.269701	0.25327	0.265017	0.281694
	5wm		0.315388	0.387238	0.341026	0.349758	0.342492	0.386445	0.344255	0.350296	0.36886	0.356442	0.403358	0.37305	0.393173	0.358724	0.341372	0.350979
	5wm		0.279003	0.289464	0.299047	0.278006	0.278956	0.299727	0.289115	0.270527	0.305847	0.264937	0.283718	0.273386	0.300429	0.264478	0.252315	0.291928	0.283824	0.267804	0.291078	0.223603	0.331133	0.274699	0.282034	0.282579	0.261664	0.25869	0.256258	0.279759	0.28541	0.334644	0.265719	0.279677
	5wm		0.303772	0.30195	0.313589	0.226235	0.220969	0.204573	0.271657	0.305195	0.319242	0.231685	0.206674	0.204806	0.252758	0.312768	0.294152	0.229312	0.199963	0.291981	0.30822	0.312782	0.31834	0.242732	0.220533	0.223989
	5wm		0.290687	0.343306	0.364259	0.33978	0.354748	0.338282	0.337016	0.305948	0.311667	0.327488	0.317004	0.269623	0.288823	0.295971	0.324141	0.287834	0.302942	0.278033	0.259869	0.205444	0.272759	0.262254
	5wm		0.284663	0.323868	0.274249	0.243921	0.228739	0.221902	0.234208	0.276177	0.274505	0.267576	0.268136	0.270407	0.266386	0.282355	0.265699	0.253012	0.253715	0.277447	0.264633	0.267083	0.275851	0.236711	0.230241	0.222305	0.227265	0.222159	0.227355	0.217315	0.234366	0.254782	0.273678	0.272838	0.275982	0.229663	0.212009	0.232369	0.258686	0.25316	0.258444	0.282684	0.258523	0.288448	0.267541	0.281654	0.278906	0.272191	0.229534
	5wm		0.28562	0.268692	0.33529	0.309101	0.348787	0.295876	0.269332	0.293656	0.282136	0.308061
	5wm		0.279424	0.319885	0.284868	0.262766	0.258121	0.245698	0.256197	0.210964	0.272091	0.256138	0.303447	0.265714	0.263339	0.264872	0.224035	0.248092	0.293617	0.243675	0.220076	0.237102	0.249727	0.252111	0.277236	0.2725	0.252238	0.245769	0.23657	0.262891	0.164546	0.246378	0.305581	0.275672
	5wm		0.166958	0.197747	0.186152	0.189707	0.180377	0.198473	0.181563	0.193814	0.185778	0.215396	0.16599	0.217203	0.180858	0.20853	0.188032	0.172618	0.190716	0.19518	0.172245	0.191765	0.175646	0.200855	0.177198	0.150338	0.174111	0.204792	0.179573	0.205836	0.176142	0.18297	0.180946	0.188588
	5wm		0.268594	0.268509	0.268876	0.254819	0.26236	0.256026	0.263019	0.262735	0.276075	0.264577	0.274656	0.276029	0.270964	0.269929	0.267331	0.260326	0.262444	0.26701	0.271846	0.259098	0.275762	0.24413	0.255517	0.263158	0.265313	0.252528	0.267609	0.266309	0.269468	0.271997	0.273345	0.267068	0.179248	0.25556	0.263218	0.17674	0.265558	0.256595	0.274474	0.273666	0.256654	0.273353	0.277992	0.268753	0.265708	0.257938	0.248642
	5wm		0.390989	0.436891	0.407808	0.415385	0.37267	0.382718	0.420796	0.396172	0.381184	0.41931	0.404828	0.437264	0.436155	0.394233
	5wm		0.372896	0.369461	0.361795	0.37433	0.368615	0.374449	0.369086	0.374849	0.376766	0.377389	0.396108	0.374435	0.365236	0.374771	0.378183	0.364633	0.37739	0.374264	0.356327	0.366987	0.365968	0.365459	0.372858
	5wm		0.338326	0.372641	0.401883	0.398961	0.351257	0.426418	0.334552	0.409942	0.322378	0.398252	0.340263	0.408642	0.393075	0.353314	0.351248	0.357273	0.339163	0.409922	0.337835	0.395314	0.42691	0.377725	0.433477	0.336298	0.354363	0.337512	0.368524	0.345537	0.337515	0.358913	0.391975	0.416049	0.325315	0.331192	0.399331	0.379312	0.384723	0.41638	0.413044
	5wm		0.430611	0.425784	0.400464	0.423021	0.393977	0.431304	0.440433	0.429868	0.403259	0.430643	0.428515	0.424712	0.436972	0.441819	0.432786	0.440856	0.424414	0.431324	0.39535	0.422186	0.391442	0.454898	0.426173	0.379957	0.428199
	5wm		0.42961	0.401492	0.440184	0.432407	0.38008	0.437859	0.40041	0.417465	0.385949	0.444315	0.364877	0.401579	0.437762	0.433052	0.357139	0.442821	0.436256	0.374526
	5wm		0.384442	0.394841	0.384023	0.439142	0.386916	0.387815	0.393919	0.396179	0.40398	0.388802	0.393443
	5wm		0.434033	0.304092	0.296464	0.368549	0.257318	0.305714	0.311503	0.401003	0.303202	0.237013	0.336	0.353489	0.422434	0.328541	0.393368	0.343774	0.304977	0.336393	0.311777	0.300632	0.324817	0.251292	0.420835	0.39608	0.464651	0.394603	0.358486	0.323051	0.296629	0.312939	0.365623	0.26028	0.319188
	5wm		0.299655	0.308058	0.187098	0.244681	0.3033	0.331083	0.333797	0.331402	0.31976	0.321387	0.314388	0.316091	0.320032	0.31058	0.309178	0.23313	0.254245	0.294418	0.244745	0.324948	0.323973	0.320425	0.308674	0.309696	0.313593	0.313	0.312558	0.308614	0.317083	0.309916	0.312809	0.310948	0.302459	0.295133	0.311672	0.300711	0.220769	0.282727	0.182655	0.304319	0.300522	0.319722	0.309088
	5wm		0.383533	0.378884	0.383157	0.38136	0.373087	0.382473	0.379808	0.363978	0.336312	0.363636	0.375841	0.343442	0.353815	0.337372	0.346016	0.354701	0.333587	0.356959	0.346927	0.348425	0.33963
	5wm		0.381069	0.385436	0.356717	0.336576	0.312568	0.300096	0.340633	0.283992	0.338176	0.410319	0.383594	0.413542	0.416025	0.345753	0.354914	0.387456	0.360489	0.36025	0.363826	0.366497	0.381974	0.341486	0.195091	0.238419	0.378768	0.37554	0.392094	0.393365	0.386263	0.281283	0.276454	0.224715	0.275281	0.284947	0.358814	0.377895	0.390032	0.360588	0.326315	0.412233	0.226734	0.277072	0.249842	0.281467	0.372314	0.422677
	5wm		0.358375	0.396263	0.380672	0.378562	0.390183	0.374769	0.380235	0.390817	0.374052	0.370092	0.368026	0.380581	0.375746	0.394014	0.385715
	5wm		0.363728	0.363939	0.352124	0.363432	0.362127	0.371847	0.359684	0.389242	0.352472	0.384264	0.355961	0.36327	0.366636	0.361598	0.376058	0.360494	0.360643	0.34677	0.3539	0.373092	0.342606	0.376409	0.369112	0.363027	0.35603	0.341934	0.351414	0.356514	0.349485	0.347696	0.372051	0.358385	0.360489	0.348236	0.355166	0.348283	0.352166	0.349442	0.346197	0.342127	0.313136	0.351896	0.338135	0.360075	0.35185	0.349815	0.341594
	5wm		0.330663	0.322006	0.299871	0.361196	0.361094	0.336007	0.349954	0.353076	0.337338	0.34632	0.354548	0.31842	0.229248	0.339738	0.316823	0.383031	0.321083	0.357617	0.302683	0.375112	0.317005	0.337313	0.328774	0.365219	0.313743	0.269887	0.354095	0.366303	0.359127	0.343694	0.386986	0.326857	0.361046	0.358757	0.317957	0.356194	0.315063
	5wm		0.344017	0.325704	0.368953	0.33777	0.339409	0.375419	0.349028	0.338009	0.337593	0.378696	0.328911	0.331759	0.358235	0.34225	0.339037	0.335593	0.334177	0.364703	0.355261	0.342565	0.333406	0.330418	0.331264	0.358824	0.346007	0.335762	0.360989
	5wm		0.232549	0.214962	0.246504	0.232494	0.243179	0.150836	0.193264	0.239357	0.195419	0.20279	0.22246	0.237482	0.26001	0.149266	0.227052	0.238864	0.226052	0.233446	0.23856	0.204787	0.238481	0.204163	0.240233	0.20174	0.241935	0.278805	0.224753	0.220351	0.23889	0.235007	0.281104	0.238862	0.157606	0.253527	0.224736	0.272513	0.215935	0.215151	0.219501	0.217648	0.187797
	5wm		0.438989	0.471806	0.45636	0.47305	0.360354	0.388047	0.391399	0.400887	0.35983	0.375194	0.37026	0.395047
	5wm		0.223572	0.197716	0.218687	0.230314	0.206678	0.196661	0.197545	0.236112	0.41056	0.183556	0.191658	0.212721	0.160666
	5wm		0.342573	0.339289	0.344704	0.329041	0.304897	0.331666	0.339581	0.318737	0.331751	0.335961	0.32975	0.319723	0.309572	0.333349	0.310073	0.34598	0.443399	0.228676	0.317762	0.366123	0.230381	0.335876	0.291681	0.285313	0.291033	0.296821	0.302353	0.322169	0.44817	0.388825	0.423733	0.366347	0.381064	0.379445	0.384391	0.332282	0.332224	0.326747	0.419348	0.304129
	5wm		0.286221	0.282627	0.286562	0.282983	0.294724	0.284588	0.28082	0.276669	0.288636	0.290025	0.28748	0.282191	0.290922	0.289828	0.291855	0.282239	0.284272	0.28609	0.286449	0.290985	0.285401	0.292639	0.280882	0.294419	0.295038	0.287714	0.293314	0.279747	0.295687	0.280945	0.293591	0.280181	0.287197	0.284053	0.289164	0.288443	0.284632	0.296874	0.295741	0.276397	0.294961	0.290564	0.293399	0.284353	0.289889	0.288889	0.288324
	5wm		0.158757	0.228855	0.159091	0.188643	0.178737	0.163835	0.173886	0.223691	0.165865	0.154771	0.199015	0.177414	0.187863	0.165258	0.178179	0.161909	0.231996	0.160435	0.182948	0.165629	0.178547	0.158431	0.225648	0.179906	0.159144	0.200279	0.205591	0.172019	0.166194	0.183374	0.219802	0.14777
	5wm		0.316512	0.241789	0.176126	0.321833	0.239023	0.167011	0.225596	0.177825	0.240214	0.168633	0.318189	0.236196	0.15146	0.336631	0.218352	0.16919	0.3112	0.265846	0.32468	0.264854	0.334269	0.281214	0.358822	0.278804	0.263041	0.24221	0.170554	0.309489	0.279823	0.21966	0.16824	0.248283	0.280833	0.317492	0.305704	0.344792	0.35932	0.270251	0.338623	0.289651	0.296035	0.283039	0.287934	0.290314
	5wm		0.308817	0.324271	0.32452	0.316182	0.313898	0.331045	0.3331	0.297773	0.264502	0.336886	0.334722	0.3098	0.329765	0.309843	0.314095	0.261781	0.250025	0.327255	0.293945	0.239687	0.334797	0.317241	0.293373
	5wm		0.144286	0.136686	0.132472	0.132184	0.143596	0.138379	0.141833	0.137924	0.123721	0.130767	0.130882	0.137552	0.136441	0.138331	0.140346	0.129639	0.12473	0.135848	0.135811	0.133415	0.133024	0.127646	0.132782	0.136026	0.126127	0.134027	0.123088	0.129122	0.124995	0.135151	0.134729	0.133666	0.128351
	5wf		0.308759	0.303236	0.309749	0.312131	0.304405	0.307189	0.302084	0.296976	0.303226	0.302069	0.306033	0.301358	0.293887	0.293409	0.291637	0.286915	0.285268	0.298346	0.290926	0.286183	0.294927	0.294735	0.304501	0.299599	0.282596	0.290421	0.286341	0.295525	0.288993	0.279344	0.273064	0.306854	0.293445	0.291915	0.292458	0.293538	0.301762	0.297076	0.305288	0.282841	0.301873	0.253265
	5wf		0.36464	0.362504	0.35958	0.363344	0.365243	0.367307	0.365681	0.361444	0.361382	0.362554	0.362221	0.359597	0.359388	0.361477	0.361714	0.363246	0.361241	0.361382	0.359993	0.350919	0.363231	0.361016	0.356283	0.360036	0.35765	0.356702	0.356511	0.351077
	5wf		0.269146	0.275729	0.273648	0.260135	0.298292	0.292176	0.264369	0.259547	0.261502	0.266599	0.292371	0.291804	0.284074	0.269279	0.257613	0.276861	0.297521	0.268349	0.260792	0.24814	0.300142	0.30029	0.274727	0.253426	0.268212	0.289052	0.273416	0.256417	0.25211	0.283282	0.283744	0.285433	0.281256	0.304052	0.280043	0.258291	0.293197	0.274412	0.256717	0.271817	0.268699	0.269973	0.284631	0.267829	0.276888	0.290875	0.274636
	5wf		0.451968	0.452192	0.461509	0.451722	0.460394	0.471948	0.44868	0.4697	0.435156	0.45393	0.441846	0.476158	0.472232	0.44823	0.474226	0.455176	0.455991	0.454671	0.471008	0.4469	0.472529	0.467373	0.462653	0.476012	0.445357	0.469943	0.458679	0.457512	0.471149	0.470667	0.472491	0.45421	0.456909	0.468823	0.468579	0.464032	0.458413	0.454916	0.462877	0.455499
	5wf		0.234877	0.243201	0.238951	0.239804	0.240332	0.241337	0.240625	0.234281	0.242164	0.236488	0.239756	0.243159	0.241069	0.270643	0.243957	0.242489	0.238864	0.240517	0.241175	0.242636	0.237962	0.241977	0.235863	0.241934	0.231384	0.233302	0.244046	0.23522	0.239535	0.233506	0.235796	0.237259	0.237046	0.229045	0.224593	0.234234	0.228793	0.239523	0.227754	0.232346	0.22867	0.22425	0.229736	0.235807	0.236459	0.231875	0.230322
	5wf		0.30017	0.401101	0.363471	0.382583	0.363136	0.286508	0.291933	0.316126	0.29002	0.378581	0.379703	0.299218	0.280089	0.266941	0.370246	0.293065	0.271204	0.265725	0.258919	0.28287	0.267842	0.271772	0.279317	0.353605	0.330367	0.376527	0.370008	0.359262	0.317088	0.34903	0.281935	0.255335	0.269588	0.288604	0.254948	0.268488	0.314453	0.31977	0.349943	0.30621
	5wf		0.269476	0.265095	0.264744	0.26957	0.263868	0.262793	0.25869	0.261043	0.26351	0.2569	0.262654	0.253165	0.265782	0.250618	0.25179	0.254692	0.254522	0.249356	0.25219	0.257416	0.257694	0.252359	0.25	0.251069	0.249122	0.253595	0.245284	0.251811	0.252488	0.244975	0.259441	0.254018	0.254317	0.249442	0.250577	0.255286	0.252898	0.252312	0.251951
	5wf		0.23801	0.235173	0.2313	0.23421	0.230666	0.237305	0.233617	0.234972	0.234062	0.237976	0.234451	0.240315	0.236965	0.239008	0.229545	0.238423	0.23569	0.236165	0.232039	0.232164	0.236277	0.229771	0.233801	0.235985	0.24094	0.238656	0.228215	0.232407	0.237191	0.233714	0.229423	0.240979	0.242484	0.235063	0.228132	0.235109	0.22802	0.228645	0.231887	0.231495	0.230041	0.233017
	5wf		0.293601	0.28851	0.29358	0.297128	0.297685	0.290631	0.289625	0.288943	0.289015	0.284554	0.287316	0.282769	0.287701	0.282321	0.287797	0.280579	0.282612	0.289013	0.276578	0.27198	0.26345	0.245046	0.149547	0.186894	0.254223	0.240392	0.126502	0.216823	0.214697	0.214622	0.220008	0.224394	0.221792	0.222623	0.225476	0.221764	0.221077	0.24261	0.22181	0.225956	0.226741	0.227319	0.234186	0.233127	0.237011	0.234348	0.239431
	5wf		0.190042	0.246929	0.286002	0.17973	0.163208	0.170734	0.194897	0.213191	0.254811	0.177185	0.175247	0.176629	0.203097	0.225959	0.214614	0.230352	0.227819	0.237303	0.208187	0.206848	0.227383	0.220271	0.185327	0.249878	0.24431	0.229265	0.218593	0.202806	0.196476	0.217332	0.230738	0.231913	0.251722	0.224597	0.229845	0.229234	0.214823	0.229439	0.231515	0.220571	0.242998	0.272394	0.237668	0.230427
	5wf		0.261107	0.243866	0.246928	0.2628	0.238095	0.248154	0.261164	0.241317	0.239011	0.243936	0.257633	0.256597	0.2571	0.267273	0.253105	0.2578	0.257691	0.253743	0.26012	0.255722	0.247068	0.236791	0.238695	0.248931	0.25253	0.25703	0.254768	0.249014	0.237551	0.271526	0.259033	0.257951	0.257366	0.263354	0.259749	0.254875	0.255269	0.246137	0.26405	0.262424	0.256944
	5wf		0.322281	0.314412	0.308796	0.251502	0.307602	0.309154	0.303209	0.302493	0.311718	0.318202	0.312824	0.299387	0.302061	0.30231	0.298131	0.297106	0.320093	0.30396	0.301815	0.291433	0.279598	0.266197	0.307451	0.286675	0.27285	0.286531	0.284462	0.29461	0.271961	0.280817	0.288345	0.296435	0.291467	0.292155	0.319887	0.258467
	5wf		0.29012	0.281612	0.283767	0.286336	0.282939	0.266182	0.266272	0.2797	0.281098	0.287425	0.274438	0.281227	0.26964	0.27644	0.257055	0.263644	0.272324	0.272926	0.272259	0.279035	0.267011	0.263662	0.258304	0.257872	0.272227	0.263602	0.267599	0.260985	0.266311	0.268358	0.268633	0.263953	0.265593	0.252342	0.253798	0.264439	0.262318
	5wf		0.306453	0.32005	0.313737	0.310659	0.302632	0.310862	0.315933	0.32152	0.320128	0.308126	0.299574	0.320939	0.315161	0.30522	0.302621	0.314771	0.309331	0.315247	0.313391	0.3262	0.319204	0.322541	0.317337	0.327033	0.321256	0.317859	0.32386	0.314017	0.280397	0.29137
	5wf		0.313499	0.315476	0.328608	0.305078	0.315112	0.332252	0.301038	0.307207	0.310088	0.315531	0.338122	0.306177	0.304417	0.313485	0.333712	0.309515	0.314678	0.332663	0.310749	0.2977	0.296568	0.301614	0.30776	0.316921	0.312225	0.329336	0.301384	0.307053	0.303007	0.342094
	5wf		0.283472	0.289808	0.299218	0.28122	0.298201	0.301103	0.298089	0.341702	0.29604	0.286826	0.279768	0.290081	0.288127	0.287193	0.286147	0.290375	0.287265	0.28352	0.278473	0.279516	0.290962	0.285086	0.286693	0.295333	0.311268	0.298092	0.288665	0.284517
	5wf		0.256845	0.241399	0.241432	0.264827	0.252721	0.240167	0.232845	0.248475	0.258441	0.246426	0.234751	0.237943	0.259464	0.251616	0.253937	0.252791	0.246665	0.248819	0.263551	0.251932	0.255385	0.248524	0.245694	0.264906	0.255588	0.244855	0.232188	0.252958	0.260049	0.253372	0.24289	0.243111	0.261946	0.246038	0.250449	0.242445	0.250419	0.24771
	5wf		0.310536	0.294895	0.336819	0.335185	0.304858	0.338223	0.340992	0.337142	0.330974	0.308667	0.331283	0.333117	0.333051	0.323778	0.299289	0.342608	0.338155	0.307661	0.336587	0.324143	0.328155	0.274469	0.315837	0.334422	0.286377	0.257831	0.308152	0.338545	0.337719	0.338158	0.339611	0.33633	0.341095	0.33124	0.332922	0.32625	0.331904
	5wf		0.336414	0.33299	0.37848	0.339218	0.358728	0.330028	0.337627	0.367292	0.33693	0.380125	0.331063	0.339143	0.328663	0.327304	0.332896	0.33256	0.332254	0.326223	0.350868	0.32735	0.349386	0.325031	0.329898	0.334474
	5wf		0.286803	0.236396	0.221326	0.200119	0.255235	0.22787	0.235908	0.240913	0.24793	0.254212	0.242585	0.235308	0.259692	0.27562	0.238292	0.22625	0.198316	0.290036	0.264002	0.268935	0.248019	0.226901	0.227734	0.253999	0.190981	0.246467	0.266177	0.246326	0.251582	0.26061	0.262091	0.279289	0.26385
	5wf		0.239638	0.239539	0.247336	0.250872	0.247223	0.249696	0.244066	0.236721	0.243455	0.243942	0.24112	0.242591	0.240728	0.236375	0.24608	0.242428	0.239794	0.242113	0.239075	0.233498	0.231072	0.234832	0.234676	0.229156	0.227729	0.23007	0.232355	0.231029	0.237697	0.237661	0.234428	0.229643	0.228879	0.23142	0.230885	0.231163	0.231998	0.226247	0.229274	0.229155	0.230159	0.228811	0.225798	0.226588	0.228443
	5wf		0.283026	0.265201	0.275705	0.282699	0.281577	0.284528	0.2845	0.298665	0.291021	0.288651	0.291347	0.291019	0.290675	0.29133	0.289218	0.292637	0.289709	0.292655	0.292606	0.288215	0.285348	0.285929	0.290443	0.281718	0.29232	0.290852	0.294067	0.289547	0.287219	0.288776	0.291679	0.289585	0.287869	0.285638	0.29193
	5wf		0.23752	0.217884	0.22069	0.223763	0.223596	0.217101	0.229467	0.227827	0.22889	0.234114	0.230732	0.219552	0.236194	0.220829	0.238249	0.214982	0.215466	0.220707	0.211987	0.22554	0.232986	0.237298	0.232443	0.226779	0.245001	0.239322	0.233003	0.226189	0.235174	0.227794	0.23142	0.230112	0.219065	0.22069	0.230597	0.229855	0.219259	0.227997	0.226439	0.230139	0.236702	0.235064	0.235964	0.229208	0.236642	0.23476	0.221467
	5wf		0.238155	0.246149	0.247057	0.23473	0.246433	0.254878	0.220594	0.250415	0.255492	0.228317	0.239613	0.253386	0.248913	0.232042	0.23217	0.240688	0.262555	0.242539	0.225951	0.224074	0.252665	0.254404	0.23789	0.23054	0.242998	0.253008	0.254153	0.219791	0.219196	0.234187	0.253184	0.246019	0.232714	0.247669	0.250453	0.223205	0.229506
	5wf		0.294063	0.274249	0.307762	0.292601	0.286925	0.285209	0.283794	0.309093	0.32359	0.333592	0.284595	0.281966	0.30002	0.310389	0.304082	0.31235	0.286121	0.299717	0.294019	0.288003	0.287412	0.310015	0.313889	0.286413	0.289416	0.323163	0.278191	0.302905	0.308733	0.289834	0.301016	0.292436	0.333211	0.298099	0.289078	0.29052	0.303078
	5wf		0.332956	0.323641	0.309033	0.305243	0.268496	0.30117	0.342679	0.326234	0.253885	0.333204	0.308423	0.313838	0.32796	0.351026	0.330557	0.324488	0.311052	0.303733	0.314335	0.297877	0.299954	0.295216	0.278418	0.316439	0.289925	0.304479	0.339466	0.313224	0.29917	0.304312	0.271349
	5wf		0.308775	0.29512	0.354377	0.284026	0.282781	0.307544	0.303269	0.307635	0.300654	0.297835	0.273715	0.280018	0.279662	0.286599	0.305785	0.293819	0.304499	0.306396	0.287393	0.29478	0.30505	0.302135	0.281657	0.29168	0.297955	0.2948
	5wf		0.275591	0.240643	0.25123	0.374285	0.263115	0.256774	0.27268	0.260922	0.262757	0.260439	0.268563	0.268571	0.261227	0.257174	0.263627	0.264416	0.267959	0.265695	0.265932	0.262079	0.266428	0.263714	0.260324	0.263096	0.269024
	5wf		0.251599	0.251936	0.242211	0.221081	0.244931	0.25	0.242683	0.232821	0.235259	0.254229	0.234741	0.26259	0.226093	0.236161	0.265187	0.245309	0.218982	0.242796	0.259437	0.249684	0.233004	0.226055	0.236921	0.25773	0.234866	0.234922	0.237485	0.239485	0.250526	0.247336	0.238977	0.232883	0.224952	0.229594	0.262745	0.24404	0.238843	0.228719	0.273601	0.22589	0.244377	0.25013	0.223604	0.243816	0.234947	0.257958	0.250808
	5wf		0.251731	0.270909	0.27063	0.263587	0.24514	0.25343	0.25268	0.275814	0.280432	0.274445	0.257239	0.272072	0.268799	0.271432	0.269176	0.28162	0.230673	0.230565	0.248145	0.264152	0.239236	0.23173	0.208317	0.224854	0.254197	0.228583	0.223865	0.229566	0.218125	0.211459	0.228772	0.206418	0.210392	0.222947	0.237478	0.218429	0.217797	0.241847	0.223682
	5wf		0.265254	0.217991	0.244229	0.244785	0.226294	0.230436	0.25405	0.262308	0.25534	0.225279	0.246634	0.260942	0.264563	0.211249	0.221823	0.239292	0.236699	0.262282	0.273005	0.222966	0.249144	0.250785	0.259414	0.246486	0.21561	0.238074	0.233259	0.244129	0.253	0.209473	0.220834	0.239593	0.25353	0.256362	0.262447	0.219252	0.232535	0.234166	0.236232	0.236049	0.198498	0.231785	0.239171	0.207402	0.199958	0.229703	0.229952
	5wf		0.311729	0.318713	0.290863	0.280397	0.28861	0.311928	0.311355	0.311642	0.309675	0.315256	0.312949	0.30757	0.311379	0.311967	0.311029	0.314244	0.308595	0.314431	0.310806	0.313823	0.31132	0.309199	0.310953	0.312013	0.307481	0.311503	0.314839	0.305951	0.309268	0.313373	0.312558	0.31137	0.312912	0.314276	0.312317	0.315395	0.271264	0.274238	0.290952	0.296625	0.312266	0.308952
	5wf		0.304081	0.302935	0.306035	0.30119	0.302347	0.297066	0.29496	0.296883	0.305033	0.276592	0.28745	0.286715	0.28552	0.30311	0.254619	0.269257	0.281821	0.261975	0.270216	0.228101	0.245393	0.253917	0.235863	0.212638	0.217073	0.221067	0.226107
	5wf		0.285778	0.290958	0.292179	0.291701	0.290959	0.268098	0.28146	0.277483	0.285949	0.289492	0.293921	0.293617	0.292924	0.283886	0.281842	0.287723	0.288616	0.286945	0.28873	0.295218	0.270647	0.276533	0.265504	0.272286	0.270479	0.288894	0.28702	0.281947	0.287412	0.28037	0.288136	0.262913	0.263871	0.264073	0.26462	0.264581	0.259249	0.267813	0.262778	0.260312	0.265303	0.259978	0.262642	0.259394	0.2847
	5wf		0.258799	0.266793	0.271942	0.251494	0.262496	0.261056	0.257398	0.263253	0.262169	0.257437	0.250578	0.238281	0.249396	0.232319	0.246949	0.244077	0.24097	0.244768	0.243978	0.235579	0.244175	0.239082	0.248021	0.240523	0.243649	0.237174	0.241819	0.240126	0.240244	0.237842
	5wf		0.222455	0.239298	0.2397	0.202796	0.195005	0.227021	0.216867	0.21142	0.220055	0.205248	0.209788	0.212913	0.208075	0.215621	0.213372	0.205858	0.202301	0.208043	0.213054	0.21669	0.221093	0.209939	0.209462	0.213804	0.207783	0.200193	0.22059	0.216172	0.212147	0.212825	0.208219	0.226641	0.226162	0.207872	0.211828	0.210329	0.206593	0.214695	0.206769	0.229479	0.222909	0.220179	0.207332	0.210872	0.200212	0.203862	0.212077
	5wf		0.293024	0.291078	0.285848	0.295294	0.295741	0.302806	0.296294	0.30647	0.29137	0.296291	0.298396	0.304987	0.298747	0.298919	0.329636	0.297915	0.296945	0.307432	0.295138	0.301882	0.300279	0.295505	0.299145	0.286652	0.297173	0.289289	0.297239	0.298527	0.296202	0.296331	0.300186	0.286157	0.284126	0.294003	0.302194	0.295255	0.293275	0.283863	0.292524	0.294738	0.300936	0.283627	0.294303
	5wf		0.287098	0.293263	0.287556	0.291836	0.292279	0.293928	0.291783	0.288598	0.288017	0.28648	0.289668	0.283516	0.287621	0.29259	0.284623	0.28728	0.288677	0.28863	0.28567	0.282008	0.284494	0.284116	0.290153	0.285752	0.287913	0.283922	0.282367	0.28288	0.280789	0.287996	0.285519	0.284867	0.288296	0.285802	0.286475	0.288461	0.28393	0.288605	0.287851	0.280069	0.281265	0.283671	0.280834	0.287879	0.286917	0.287849	0.282728
	5wf		0.238139	0.262141	0.244217	0.255104	0.253961	0.2622	0.227483	0.224629	0.279292	0.256354	0.236431	0.252265	0.257465	0.229921	0.2402	0.271769	0.275797	0.268252	0.249306	0.263865	0.254084	0.248697	0.248603	0.250597	0.252064	0.22857	0.237577	0.226538	0.248108	0.276598	0.249086	0.276369	0.256779	0.273401	0.248315	0.252244
	5wf		0.375701	0.372501	0.373851	0.389586	0.364394	0.362346	0.342525	0.357504	0.348642	0.339393	0.381919	0.387968	0.342011	0.365456	0.370464	0.351265	0.398382	0.316611	0.383395	0.364631	0.355961	0.369403	0.354574	0.398137	0.363875	0.359881	0.342929	0.354561	0.353834
	5wf		0.243467	0.238106	0.237247	0.243833	0.238113	0.233691	0.237744	0.230146	0.237089	0.234451	0.229075	0.236898	0.227448	0.227328	0.222342	0.231924	0.22406	0.227375	0.227859	0.220872	0.211277	0.224108	0.219412	0.216526	0.216617	0.212922	0.208694	0.231673	0.216177	0.217365	0.200612	0.20791	0.20234	0.213039	0.228156	0.206154
	5wf		0.275221	0.269656	0.27419	0.267279	0.271865	0.268321	0.271502	0.26956	0.27759	0.270955	0.26928	0.27006	0.272685	0.269477	0.267801	0.268277	0.264128	0.270985	0.270513	0.268991	0.266289	0.268765	0.264682	0.271694	0.267144	0.268062	0.265692	0.265076	0.266498	0.261172	0.259743	0.264517	0.259912	0.263505	0.270418	0.265227	0.26929	0.265445	0.271147	0.258005	0.257343	0.257943	0.255852
	5wf		0.211039	0.199765	0.240647	0.231931	0.243688	0.232996	0.234801	0.231504	0.246273	0.225831	0.207235	0.202728	0.221437	0.212517	0.204778	0.262624	0.241781	0.212262	0.235771	0.272769	0.212445	0.203484	0.271595	0.218074	0.196283	0.244909	0.257506	0.211123	0.212277	0.199724	0.263798	0.216406	0.18669	0.251119	0.18756	0.199103	0.197669	0.205325	0.217853	0.208976	0.2098	0.250093	0.216875	0.189932	0.251386	0.192721	0.176865
	5wf		0.247353	0.248913	0.278539	0.275656	0.219017	0.19705	0.249172	0.187386	0.236514	0.264774	0.267441	0.27741	0.250833	0.254948	0.263982	0.27291	0.230201	0.279171	0.264134	0.259874	0.227144	0.230583	0.220421	0.257364	0.283173	0.262914	0.281207	0.284135	0.260138	0.221778	0.247342	0.282082	0.274966	0.267431	0.247029	0.24802	0.284187	0.232603	0.256672	0.25	0.224967	0.222941	0.228796
S3c (Beat Level HP)	Group		0	1	2	3	4	5	6	7	8	9	10	11	12	13	14	15	16	17	18	19	20	21	22	23	24	25	26	27	28	29	30	31	32	33	34	35	36	37	38	39	40	41	42	43	44	45	46
	1wm		0.64	0.79	1.22	0.565	0.31	0.95	0.67	0.77	0.885	0.405	1.05	0.635	0.25	0.96	0.68	0.755	1.055	0.435	0.915	0.73	0.905	0.715	1.085	0.69	0.825	1.08	0.965	1.065	0.775	1.045	0.755	0.47	0.415	0.985	0.54	0.24	0.98
	1wm		0.935	1.28	0.95	1.09	1.085	1.08	1.12	0.82	1.03	1.015	1.07	0.98	1.17	1.185	0.525	1.255	1.14	1.19	1.155	0.93	1.1	1.08	1	1.065	1.05	0.97	0.9
	1wm		1.46	1.135	1.045	1.1	0.955	1.99	1.76	1.145	1.14	0.9	1.44	0.945	1.325	0.94	1.025	0.8	1.245	0.955	1.295	0.755	1.325	0.895	1	1.45	0.91
	1wm		0.335	0.615	0.875	0.815	0.995	1.035	0.845	0.695	0.655	0.665	0.79	0.65	0.725	1.035	0.445	0.485	0.805	0.42	0.88	1.065	0.49	1.085	0.84	0.975	0.855	0.735	0.655	0.71	0.9	0.88	0.8	0.805	0.6	0.7	0.72	0.4	0.445	0.525	0.9
	1wm		1.07	1.09	0.79	1.71	0.61	0.905	0.845	1.34	1.015	0.775	1.325	1.085	0.52	1.58	1.015	1.24	1.735	1.265	0.945	1.375	1.02	1.135	1.3	0.845	0.905	1.19
	1wm		0.62	0.6	0.345	0.45	0.41	0.365	0.44	0.43	0.625	0.635	0.645	0.665	0.71	0.62	0.36	0.345	0.385	0.37	0.38	0.66	0.645	0.67	0.665	0.725	0.65	0.675	0.52	0.415	0.675	0.71	0.715	0.345	0.41	0.43	0.31	0.35	0.4	0.71	0.74	0.67	0.45	0.695	0.725	0.635	0.35	0.295	0.31
	1wm		0.44	0.41	0.37	0.42	0.44	0.425	0.425	0.43	0.47	0.45	0.45	0.415	0.445	0.385	0.41	0.41	0.44	0.44	0.44	0.46	0.445	0.415	0.41	0.435	0.43	0.435	0.445	0.455	0.425	0.44	0.47	0.44	0.47	0.47	0.445	0.455	0.445	0.45	0.39	0.42	0.44	0.42	0.46	0.44	0.43	0.45	0.475
	1wm		0.815	0.695	0.55	0.575	0.57	0.815	0.705	0.575	0.775	0.985	0.63	0.605	0.75	0.74	0.57	0.76	0.895	0.585	0.655	0.84	0.77	0.575	0.905	0.71	0.695	0.69	0.62	0.665	0.82	0.83	0.84	0.8	0.615	0.675	0.835	0.905	0.68	0.95	0.685
	1wm		0.59	0.595	0.375	0.56	0.595	0.595	0.595	0.39	0.555	0.585	0.715	0.42	0.455	0.545	0.595	0.68	0.935	0.585	0.595	0.53	0.45	0.56	0.58	0.575	0.52	0.465	0.51	0.575	0.6	0.625	0.325	0.52	0.575	0.6	0.635	0.51	0.455	0.55	0.59	0.59	0.585	0.45	0.53	0.575	0.575	0.525	0.465
	1wm		0.98	0.79	1.12	0.8	1.275	0.95	0.98	1.18	0.77	0.955	0.97	0.875	0.935	1.25	0.97	0.865	0.91	1.14	1.065	1.14	0.895	1.175	0.89	1.01	1.025	1.035	0.845	1.01	1.325
	1wm		0.355	0.365	0.415	0.44	0.42	0.42	0.44	0.395	0.425	0.435	0.435	0.415	0.44	0.405	0.355	0.39	0.355	0.435	0.45	0.36	0.385	0.24	0.4	0.41	0.425	0.425	0.42	0.395	0.335	0.395	0.425	0.43	0.375	0.44	0.415	0.24	0.42	0.415	0.395	0.345	0.4	0.43	0.42	0.45	0.41	0.33	0.42
	1wm		0.565	0.59	0.54	0.545	0.82	0.545	0.455	0.605	0.42	0.54	0.775	0.27	0.59	0.415	0.97	0.4	0.555	0.725	0.57	0.615	0.52	0.695	0.605	0.7	0.45	0.745	0.595	0.54	0.58	0.505	0.585	0.595	0.4	0.685	0.52	0.5	0.505	0.6	0.55	0.575	0.655	0.425	0.385	0.715	0.59	0.52	0.36
	1wm		0.83	0.39	0.425	0.53	0.975	0.815	0.495	0.96	0.76	0.68	0.665	0.94	0.705	0.75	0.67	0.94	0.71	0.91	0.71	0.75	0.67	0.72	0.39	0.685	0.75	0.735	0.735	0.66	0.62	0.83	0.65	0.67	0.8	0.94	0.745	0.675	0.76	0.615	0.725	0.735
	1wm		0.275	0.265	0.255	0.265	0.255	0.275	0.27	0.27	0.27	0.27	0.265	0.265	0.26	0.265	0.25	0.275	0.27	0.27	0.265	0.275	0.275	0.255	0.27	0.27	0.26	0.265	0.26	0.26	0.26	0.275	0.26	0.265	0.27	0.275	0.27	0.275	0.275	0.27	0.265	0.265	0.255	0.28	0.275	0.265	0.275	0.265	0.27
	1wm		0.385	0.625	0.385	0.26	0.39	0.48	0.405	0.54	0.395	0.34	0.38	0.585	0.46	0.235	0.395	0.775	0.59	0.425	0.385	0.405	0.61	0.4	0.25	0.385	0.41	0.415	0.58	0.39	0.235	0.395	0.345	0.405	0.63	0.47	0.36	0.665	0.465	0.275	0.395	0.6	0.42	0.355	0.555	0.435	0.35	0.405	0.515
	1wm		0.595	0.54	0.49	0.465	0.465	0.445	0.365	0.57	1.115	0.795	0.625	0.6	0.515	0.49	0.395	0.345	0.33	0.365	0.34	0.37	0.445	0.71	1.695	1.05	0.655	0.565	0.48	0.44	0.41	0.395	0.385	0.39	0.525	1.14	0.785	0.685	0.58	0.52	0.49	0.435	0.425	0.425	0.57	0.64	0.625	1.06	0.73
	1wm		0.56	0.87	0.52	0.8	0.605	0.82	0.705	0.535	0.645	0.515	0.7	0.49	0.875	0.51	0.47	0.575	0.545	0.47	0.675	0.86	0.675	0.515	0.645	0.925	0.6	0.615	0.475	0.45	0.44	0.695	0.89	0.52	0.82	0.555	0.46	0.68	0.57	0.8	0.63	0.54	0.91	0.495	0.815	0.765
	1wm		0.32	0.56	0.91	0.925	0.75	1.02	0.75	0.465	0.605	0.745	1.065	0.43	0.645	0.93	0.845	0.765	0.23	0.985	0.705	0.68	0.84	0.735	0.63	0.695	1	0.61	0.59	0.725	0.68	1.115	0.575	0.725	1.055	0.77	0.695	0.79	0.83	0.765	0.655
	1wm		0.93	0.83	0.6	1.02	0.83	0.865	0.95	0.805	0.87	0.825	0.86	0.845	0.88	0.805	0.865	0.85	0.98	0.785	0.9	0.88	0.82	0.92	0.825	0.86	0.84	0.97	0.86	0.93	0.765	0.95	0.86	0.84	0.975
	1wm		0.72	1.175	0.56	0.49	0.99	0.775	0.455	1.18	1.21	0.4	0.505	0.995	0.645	0.405	1.24	0.265	1.195	1.195	0.995	0.42	1.2	0.27	1.06	0.78	0.83	0.83	0.89	1.075	0.925	0.435	0.395	0.945	0.44	0.395	1.205	0.575	0.735
	1wm		1.26	1.21	0.71	0.47	0.725	0.655	0.905	0.825	0.505	1.125	0.755	0.595	0.685	0.925	0.535	0.635	0.595	0.63	0.68	0.68	0.78	1.09	0.885	0.68	0.635	0.65	0.79	0.635	0.6	0.645	0.68	0.915	1.2	1.135	0.7	1.195
	1wm		1.9	1.81	1.885	1.78	1.76	1.875	2.01	1.875	2.01	1.83
	1wm		0.92	1.02	0.88	0.815	0.905	1.015	0.855	0.865	1	1.055	0.86	0.825	0.92	0.9	0.78	0.89	0.915	0.825	0.76	0.89	0.785	0.755	0.925	0.975	0.8	0.915	0.83	0.775	0.94	1.02	1	0.83
	1wm		0.63	0.625	0.4	0.58	0.81	0.7	0.55	0.6	0.4	0.54	0.305	0.25	0.31	0.365	0.28	0.36	0.555	0.23	0.56	0.945	0.775	0.635	0.75	0.78	0.595	0.665	0.39	0.475	0.7	0.285	0.415	0.93	0.755	0.655	0.695	0.75	0.775	0.59	0.7	0.705	0.61	0.555	0.695	0.75	0.75	0.53	0.69
	1wm		0.635	0.44	0.475	0.705	0.645	0.43	0.85	0.6	0.385	0.44	0.44	0.79	0.81	0.785	1	0.76	0.79	0.78	0.64	0.415	0.555	0.765	0.77	0.755	0.72	0.79	0.78	0.76	0.62	0.36	0.36	0.755	0.67	0.535	0.715	0.805	0.79	0.955	0.83	0.755	0.74	0.675	0.46
	1wm		1.18	1.1	1.135	1.345	1.01	0.6	0.505	1.11	0.99	0.875	1.35	1.13	0.8	1.26	0.615	0.565	0.59	0.45	0.505	0.44	0.55	1.24	1.255	0.785	0.71	0.965	1.78	0.595	1.155	0.845
	1wm		0.705	1.235	1.1	1.37	0.685	0.85	0.575	0.51	0.58	0.5	0.41	0.77	1.315	1.315	0.595	0.485	0.515	0.585	0.705	1.21	1.28	0.39	0.57	1.965	0.57	0.43	0.44	1.365	1.615	1.455	0.34	0.465	0.835
	1wm		1.02	0.585	0.505	0.765	0.675	0.695	0.68	0.665	0.685	0.655	0.955	0.445	0.905	0.42	0.45	0.45	1.035	0.715	1.045	0.735	0.73	0.715	1.115	0.645	0.78	1.1	0.67	0.68	0.7	0.68	0.675	0.665	0.67	0.94	0.74	0.95	0.69	0.675	0.655
	1wm		1.04	1.06	1.08	1.9	0.765	1.01	1.06	1.075	0.87	1.01	1.05	1.06	0.84	0.765	0.99	1.06	1.045	1.055	0.785	0.99	1.06	1.04	0.9	0.765	0.955	1.06	1.085	1.08
	1wm		0.525	0.515	0.51	0.525	0.54	0.53	0.545	0.48	0.465	0.485	0.505	0.49	0.52	0.5	0.52	0.5	0.515	0.475	0.515	0.515	0.525	0.52	0.525	0.52	0.505	0.47	0.525	0.525	0.55	0.565	0.5	0.51	0.535	0.53	0.545	0.54	0.49	0.535	0.54	0.55	0.54	0.55	0.5	0.54	0.56	0.535	0.525
	1wm		0.39	0.42	0.34	0.38	0.43	0.785	0.41	0.44	0.51	0.445	0.485	0.385	0.43	0.49	0.475	0.455	0.39	0.405	0.4	0.335	0.44	0.43	0.41	0.445	0.475	0.445	0.47	0.45	0.39	0.415	0.465	0.495	0.37	0.45	0.39	0.375	0.37	0.385	0.345	0.35	0.43	0.46	0.44	0.475	0.395	0.45	0.465
	1wm		0.505	0.51	0.47	0.45	0.5	0.525	0.575	0.385	0.54	0.485	0.405	0.445	0.485	0.49	0.525	0.46	0.46	0.57	0.465	0.535	0.415	0.465	0.505	0.45	0.475	0.54	0.44	0.445	0.425	0.42	0.49	0.425	0.49	0.565	0.375	0.525	0.5	0.425	0.53	0.52	1.06	0.44	0.49	0.425	0.555	0.44	0.47
	1wm		0.55	0.39	0.19	0.195	0.19	0.205	0.205	0.205	0.19	0.235	0.265	0.27	0.285	0.295	0.68	0.59	0.865	0.595	0.5	0.425	0.415	0.48	0.585	0.505	0.535	0.595	0.435	0.41	0.42	0.47	0.545	0.515	0.415	0.54	0.415	0.49	0.19	0.585	0.2	0.225	0.365	0.195	0.19	0.19	0.195	0.225	0.23
	1wm		1.14	1.235	1.03	0.68	1.285	1.535	1.465	1.675	1.57	1.625	1.57	1.17	1.485	1.425	1.34	0.66	1.665	1.635	1.605	1.47	1.075
	1wm		1.085	1.33	1.37	1.135	1.37	1.35	1.085	1.12	1.005	1.295	1.32	1.155	1.01	1.01	1.335	1.475	0.805	1.13	1.1	1.09	1	0.875	1.04	0.865	1.085
	1wm		1.21	0.82	1.95	1.29	1.495	1.15	1.555	0.995	2.225	1.625	0.98	1.91	1.23	1.35	1.44	1.485	0.96	1.635	0.67
	1wm		0.69	0.315	0.865	0.885	0.855	0.94	0.795	0.83	0.71	0.58	0.62	0.365	0.905	0.825	0.915	0.8	0.83	0.89	0.68	0.45	0.535	0.96	0.69	0.395	0.8	0.925	0.67	1.2	0.905	0.975	0.97	0.915	0.68	0.915	0.465	0.455	0.96	0.925
	1wm		1.035	1.07	0.94	1.19	0.9	1.075	1.005	1.005	0.95	0.995	0.94	0.96	1.09	1.045	1.01	1.11	0.98	1.125	0.95	1.04	1.06	1.085	1.165	1.06	1.105	1.01	1.11	1.135
	1wm		0.695	0.725	0.785	0.71	0.61	0.895	0.815	0.75	0.785	0.685	0.835	0.73	0.72	0.78	0.725	0.75	0.93	0.69	0.8	0.59	0.74	0.71	0.725	0.885	0.92	0.67	0.82	0.62	0.795	0.655	0.63	0.715	0.7	0.86	0.68	0.8	0.705	0.7	0.72
	1wm		0.68	0.72	0.775	0.73	0.68	0.71	0.68	0.595	0.59	0.655	0.65	0.765	0.82	0.82	0.695	0.69	0.71	0.71	0.67	0.69	0.635	0.57	0.59	0.6	0.61	0.85	0.69	0.765	0.805	0.825	0.77	0.65	0.71	0.67	0.635	0.74	0.73	0.84	0.81	0.68	0.72
	1wm		0.69	0.485	0.51	0.48	0.495	0.7	0.66	0.575	0.615	0.565	0.545	0.625	0.645	0.595	0.675	1.13	0.625	0.635	0.59	0.57	0.67	0.545	0.65	0.565	0.525	0.605	0.665	0.58	0.645	0.575	0.47	0.515	0.685	0.675	0.53	0.395	0.535	0.615	0.815	0.555	0.61	0.69	0.61	0.6	0.63	0.72	0.61
	1wm		0.53	0.47	0.46	0.48	0.54	0.54	0.56	0.55	0.46	0.465	0.53	0.56	0.57	0.51	0.455	0.46	0.46	0.485	0.55	0.54	0.55	0.555	0.53	0.45	0.475	0.52	0.545	0.565	0.49	0.505	0.49	0.455	0.465	0.51	0.495	0.465	0.515	0.52	0.565	0.56	0.5	0.49	0.455	0.505	0.53	0.57	0.47
	1wm		1.2	0.995	0.88	1.575	0.78	0.855	1.08	1.125	1.175	1.06	0.915	1.135	1.1	1.2	1.225	1.23	1.17	0.955	1.16	0.93	1.105	1.17	1.09	0.785	1.25	1.145
	1wm		1.16	1.435	1.14	1.16	1.45	1.255	1.36	1.335	1.03	1.05	1.165	1.105	1.17	1.07	1	1.07	1.245	1.29	1.17	1.11	1.06	1.36	1.27
	1wm		0.905	1.52	1.37	1.335	1.31	1.33	1.46	1.365	1.24	1.43	1.105	1.31	1.39	1.25	1.31	1.245	1.13	1.33	1.24	1.335	1.37	1.2	1.34
	1wm		0.775	1	0.935	0.755	0.935	0.95	1.02	1.06	0.885	1.005	0.855	0.98	0.985	0.985	1	0.89	0.965	0.945	0.98	0.425	0.275	0.255	0.265	0.25	0.255	0.355	2.23	1.18	1.2	1.125	1.05	1.02	0.98
	1wf		0.445	0.48	0.465	0.515	0.45	0.485	0.495	0.525	0.495	0.49	0.5	0.48	0.47	0.425	0.49	0.465	0.52	0.53	0.475	0.51	0.49	0.48	0.49	0.51	0.4	0.46	0.455	0.47	0.525	0.505	0.535	0.535	0.44	0.53	0.54	0.445	0.495	0.49	0.53	0.48	0.495	0.465	0.5	0.475	0.5	0.55	0.5
	1wf		1.1	1.13	1	1.03	0.975	1.02	0.965	1.07	1.13	1.05	1.07	1.065	0.995	1.005	1.03	1.01	1.02	1.05	1.06	0.57	0.8	1.08	1.06	1.075	1.015	1.08	1.07
	1wf		0.445	0.515	0.735	0.63	0.73	1.16	0.475	0.49	0.915	0.5	0.5	0.99	0.585	0.545	0.495	0.53	0.69	1.09	0.545	1.075	0.51	0.625	0.725	1.09	0.5	0.46	0.955	0.495	1.085	0.545	0.495	0.97	0.54	1.08	0.53	0.595	0.665	0.47	0.91	0.47	0.97
	1wf		0.815	0.82	0.845	0.865	0.885	0.85	0.83	0.875	0.865	0.83	0.875	0.79	0.855	0.84	0.86	0.785	0.885	0.895	0.905	0.78	0.865	0.865	0.795	0.86	0.815	0.865	0.865	0.855	0.82	0.855	0.885	0.835	0.885
	1wf		0.42	0.535	0.72	0.675	0.635	0.635	0.515	0.6	0.43	0.425	0.425	0.715	0.48	0.745	0.55	0.39	0.755	0.51	0.485	0.74	0.425	0.45	0.41	0.77	0.475	0.49	0.505	0.32	0.44	0.54	0.505	0.565	0.64	0.415	0.42	0.83	0.605	0.29	0.46	0.65	0.6	0.655	0.635	0.365	0.5	0.545	0.695
	1wf		0.355	0.46	0.37	0.65	0.49	0.64	0.55	0.56	0.425	0.365	0.355	0.49	0.585	0.5	0.42	0.285	0.37	0.29	0.355	0.25	0.335	0.245	0.59	0.39	0.455	0.445	0.52	0.65	0.39	0.295	0.33	0.455	0.33	0.515	0.415	0.425	0.49	0.41	0.32	0.26	0.38	0.265	0.61	0.395	0.465	0.365	0.455
	1wf		0.325	0.325	0.33	0.335	0.345	0.35	0.325	0.35	0.37	0.37	0.37	0.325	0.325	0.315	0.345	0.36	0.33	0.355	0.335	0.325	0.35	0.35	0.365	0.325	0.3	0.325	0.33	0.34	0.335	0.355	0.32	0.32	0.335	0.34	0.345	0.355	0.345	0.34	0.37	0.35	0.335	0.32	0.325	0.35	0.37	0.38	0.335
	1wf		0.32	0.32	0.32	0.33	0.32	0.32	0.33	0.33	0.335	0.335	0.33	0.325	0.33	0.645	0.335	0.325	0.335	0.32	0.33	0.33	0.32	0.325	0.325	0.325	0.325	0.33	0.315	0.325	0.305	0.33	0.305	0.325	0.29	0.28	0.33	0.335	0.305	0.335	0.305	0.335	0.315	0.33	0.32	0.335	0.305	0.34	0.325
	1wf		0.575	0.52	0.5	0.44	0.59	0.365	0.455	0.53	0.595	0.975	0.55	0.495	0.51	0.57	0.675	0.505	0.445	0.37	0.695	0.66	1.025	0.5	0.52	0.43	0.475	0.48	0.51	0.465	0.4	0.55	0.655	0.6	0.49	0.68	0.625	0.47	0.45	0.55	0.535	0.455	0.395	0.505	0.43	0.57	0.75	0.605	0.515
	1wf		1.17	0.76	0.71	0.71	0.69	0.685	0.7	0.7	0.69	0.73	0.71	0.72	0.685	0.69	0.71	0.69	0.7	0.685	0.7	0.695	0.705	0.71	0.71	0.7	0.69	0.7	0.69	0.715	0.71	0.695	0.685	0.715	0.715	0.71	0.705	0.73	0.86	1.075	0.805
	1wf		0.79	0.74	0.87	0.735	0.64	0.91	0.825	0.795	0.67	0.82	0.635	0.92	0.775	0.78	0.755	0.75	0.78	0.765	0.74	0.865	0.77	0.745	0.85	0.795	0.76	0.815	0.765	0.645	0.72	0.71	1.025	0.625	0.785	0.765	0.8	0.65	0.9
	1wf		0.61	0.585	0.45	0.295	0.66	0.64	0.63	0.495	0.56	0.735	0.61	0.57	0.51	0.35	0.655	0.665	0.585	0.625	0.495	0.555	0.755	0.625	0.555	0.48	0.325	0.57	0.66	0.675	0.625	0.42	0.305	0.635	0.66	0.565	0.37	0.265	0.665	0.54	0.59	0.46	0.3	0.725	0.625	0.64	0.47	0.54	0.695
	1wf		0.435	0.43	0.44	0.43	0.435	0.425	0.415	0.425	0.435	0.435	0.44	0.435	0.43	0.43	0.435	0.435	0.43	0.435	0.415	0.415	0.42	0.425	0.42	0.415	0.415	0.425	0.425	0.42	0.42	0.425	0.42	0.425	0.42	0.42	0.425	0.42	0.415	0.42	0.43	0.425	0.44	0.425	0.42	0.44	0.43	0.425	0.42
	1wf		0.405	0.405	0.425	0.435	0.43	0.43	0.44	0.43	0.43	0.455	0.41	0.415	0.445	0.455	0.445	0.445	0.465	0.445	0.42	0.44	0.425	0.435	0.4	0.44	0.41	0.445	0.415	0.43	0.44	0.4	0.4	0.41	0.41	0.435	0.44	0.455	0.455	0.44	0.445	0.41	0.415	0.44	0.455	0.415	0.825	0.41	0.405
	1wf		0.84	0.71	0.755	0.88	0.89	1.11	0.375	0.93	0.995	1.045	0.92	0.775	0.95	0.88	1.01	0.9	0.84	0.925	0.925	0.885	0.99	0.77	0.89	0.905	0.78	0.87	0.35	0.345	0.3	0.325	0.34	0.305	0.415	0.365	1.33	1.02	0.935
	1wf		0.525	0.515	0.545	0.645	0.575	0.64	0.58	0.59	0.615	0.485	0.54	0.625	0.6	0.435	0.45	0.5	0.445	0.38	0.43	0.575	0.68	0.44	0.415	0.49	0.545	0.575	0.6	0.6	0.465	0.66	0.595	0.36	0.62	0.72	0.49	0.555	0.48	0.555	0.625	0.495	0.475	0.575	0.65	0.54	0.705	0.48	0.625
	1wf		0.445	0.3	0.76	0.47	0.285	0.685	0.865	0.445	0.535	1.125	0.66	0.635	0.9	0.48	0.33	1.06	0.51	0.32	1.115	0.525	0.29	0.43	1.035	0.585	0.88	0.57	0.39	1.15	0.62	0.595	0.875	0.69	0.72	0.435	0.39	1.06	0.64	0.615	0.515	0.365	1.25	0.8	0.63	0.71
	1wf		0.685	0.83	0.55	0.795	0.665	0.595	0.745	0.735	0.79	0.695	0.795	0.57	0.49	0.9	0.645	0.715	0.595	0.725	0.695	0.745	0.74	0.56	0.885	0.775	0.66	0.755	0.73	0.655	0.575	0.865	0.78	0.77	0.685	0.7	0.77	0.8	0.75	0.73	0.61	0.765
	1wf		0.635	0.75	0.69	0.705	0.665	0.66	0.695	0.76	0.705	0.705	0.58	0.735	0.655	0.68	0.655	0.77	0.68	0.725	0.685	0.67	0.745	0.65	0.705	0.73	0.645	0.64	0.665	0.725	0.6	0.775	0.775	0.65	0.675	0.625	0.735	0.745	0.65	0.705	0.665	0.605	0.63	0.76
	1wf		0.67	0.81	0.785	0.825	0.785	0.745	0.81	0.725	0.66	0.72	0.625	0.615	0.615	0.65	0.66	0.64	0.635	0.645	0.7	0.725	0.725	0.72	0.71	0.7	0.695	0.715	0.7	0.705	0.775	0.71	0.68	0.65	0.515	0.58	0.585	0.805	0.78	0.8	0.845	0.79
	1wf		0.575	0.53	0.38	0.41	0.49	0.4	0.4	0.39	0.48	1.04	0.57	0.58	0.43	0.4	0.42	0.54	0.565	0.55	0.555	0.55	0.55	0.41	0.4	0.39	0.55	0.57	0.55	0.365	0.41	0.565	0.625	0.595	0.555	0.53	0.48	0.58	0.55	0.555	0.54	0.415	0.375	0.41	0.545	0.575	0.565	0.445	0.515
	1wf		0.42	0.41	0.415	0.405	0.405	0.41	0.41	0.415	0.41	0.405	0.41	0.4	0.42	0.41	0.4	0.405	0.4	0.39	0.395	0.4	0.395	0.39	0.4	0.39	0.39	0.405	0.4	0.395	0.39	0.4	0.395	0.4	0.395	0.4	0.405	0.39	0.39	0.395	0.4	0.39	0.4	0.405	0.4	0.4	0.39	0.405	0.41
	1wf		0.71	0.8	0.695	0.78	1.145	0.765	0.73	0.7	0.675	0.645	0.68	0.585	0.77	0.695	0.785	0.825	0.82	0.74	0.74	0.7	0.805	0.725	0.69	0.65	0.805	0.685	0.725	0.68	0.8	0.64	0.745	1.315	0.845	0.815	0.79	0.685	0.715	0.685
	1wf		0.445	0.46	0.46	0.445	0.465	0.47	0.455	0.475	0.475	0.49	0.495	0.475	0.49	0.495	0.485	0.44	0.465	0.445	0.445	0.425	0.43	0.45	0.455	0.475	0.425	0.455	0.445	0.455	0.45	0.49	0.93	0.47	0.455	0.46	0.485	0.435	0.445	0.415	0.425	0.43	0.45	0.455	0.44	0.45	0.485	0.505	0.43
	1wf		1	0.495	0.595	0.645	0.565	0.705	0.76	0.845	0.74	0.485	0.47	0.565	0.73	0.77	1.115	0.92	0.735	0.63	0.575	0.595	0.59	0.605	0.75	0.595	0.775	1	0.56	0.72	0.92	0.725	0.795	0.695	0.71	0.455	0.54	0.515	0.58	0.645	0.7	0.605	0.51	0.375	0.485
	1wf		0.43	0.345	0.34	0.35	0.335	0.315	0.315	0.315	0.33	0.335	0.34	0.335	0.33	0.415	0.395	0.33	0.325	0.345	0.34	0.325	0.405	0.4	0.435	0.35	0.345	0.325	0.305	0.315	0.34	0.335	0.34	0.335	0.33	0.465	0.335	0.32	0.425	0.355	0.34	0.315	0.4	0.4	0.415	0.575	0.555	0.38	0.4
	1wf		0.615	0.82	0.815	0.82	0.84	0.79	0.825	0.77	0.8	0.825	0.82	0.8	0.815	0.83	0.82	0.79	0.825	0.815	0.785	0.81	0.805	0.805	0.815	0.78	0.805	0.795	0.805	0.805	0.8	0.81	0.815	0.785	0.795	0.77	0.81	0.765
	1wf		0.52	0.535	0.48	0.505	0.46	0.46	0.525	0.475	0.45	0.45	0.505	0.525	0.495	0.475	0.51	0.48	0.505	0.445	0.465	0.515	0.49	0.48	0.47	0.485	0.495	0.495	0.52	0.53	0.5	0.465	0.46	0.455	0.5	0.52	0.47	0.475	0.435	0.445	0.47	0.445	0.48	0.48	0.475	0.49	0.49	0.465	0.51
	1wf		0.38	0.375	0.38	0.37	0.38	0.365	0.425	0.37	0.37	0.38	0.37	0.355	0.415	0.37	0.38	0.38	0.39	0.375	0.375	0.37	0.365	0.37	0.37	0.385	0.365	0.355	0.415	0.365	0.37	0.365	0.38	0.375	0.365	0.565	0.615	0.385	0.365	0.375	0.37	0.37	0.37	0.365	0.38	0.36	0.375	0.36	0.36
	1wf		0.705	0.725	0.7	0.7	0.72	0.675	0.7	0.74	0.77	0.785	0.775	0.745	0.805	0.745	0.73	0.705	0.74	0.775	0.715	0.71	0.73	0.74	0.745	0.705	0.755	0.725	0.7	0.775	0.73	0.755	0.705	0.74	0.745	0.725	0.73	0.72	0.725	0.72	0.76
	1wf		0.58	0.58	0.555	0.57	0.58	0.63	0.59	0.585	0.59	0.595	0.615	0.585	0.57	0.585	0.595	0.59	0.6	0.6	0.62	0.59	0.6	0.59	0.575	0.575	0.59	0.59	0.57	0.575	0.585	0.595	0.595	0.555	0.565	0.59	0.595	0.585	0.595	0.585	0.59	0.595	0.575	0.595	0.58	0.565	0.595	0.575	0.57
	1wf		0.66	0.67	0.665	0.655	0.635	0.635	0.64	0.655	0.635	0.625	0.665	0.64	0.665	0.655	0.655	0.625	0.625	0.645	0.63	0.635	0.635	0.635	0.655	0.68	0.665	0.675	0.64	0.65	0.64	1.265	0.665	0.64	0.64	0.655	0.625	0.66	0.645	0.6	0.67	0.645	0.655	0.63	0.65	0.67
	1wf		0.8	0.795	0.81	0.795	1.545	0.785	0.81	0.695	0.76	0.785	0.79	0.79	0.78	0.74	0.795	0.79	0.77	0.765	0.775	0.775	0.8	0.77	0.75	0.8	0.83	0.785	0.78	0.755	0.805	0.72	0.7	0.77	0.755	0.77	0.775	0.8
	1wf		0.405	0.4	0.405	0.405	0.395	0.4	0.4	0.405	0.4	0.4	0.41	0.4	0.395	0.395	0.395	0.39	0.395	0.39	0.4	0.395	0.405	0.395	0.39	0.39	0.385	0.405	0.4	0.395	0.39	0.395	0.4	0.395	0.4	0.4	0.395	0.395	0.8	0.395	0.395	0.4	0.405	0.395	0.4	0.39	0.395	0.405	0.4
	1wf		0.42	0.425	0.42	0.42	0.425	0.43	0.42	0.425	0.415	0.425	0.425	0.405	0.425	0.43	0.42	0.425	0.42	0.43	0.43	0.43	0.425	0.43	0.415	0.425	0.425	0.43	0.43	0.425	0.43	0.425	0.415	0.42	0.42	0.42	0.41	0.425	0.425	0.425	0.425	0.43	0.43	0.43	0.43	0.43	0.42	0.425	0.43
	1wf		0.665	0.765	0.425	0.86	0.75	0.715	0.75	0.51	0.405	0.735	0.985	0.74	0.73	0.74	0.455	0.755	0.39	0.64	0.88	0.66	0.905	0.59	0.775	0.395	0.85	0.75	0.925	0.78	0.715	0.42	0.605	0.575	0.815	0.835	0.795	0.465	0.75	0.81	0.795	0.775	0.56	0.48
	1wf		0.605	0.57	0.605	0.575	0.63	0.68	0.655	0.645	0.675	0.635	0.66	0.635	0.64	0.65	0.62	0.625	0.65	0.625	0.585	0.6	0.56	0.545	0.595	0.715	0.69	0.615	0.615	0.59	0.675	0.64	1.23	0.61	0.67	0.615	0.66	0.625	0.565	0.58	0.645	0.67	0.665	0.66	0.6	0.61	0.625
	1wf		0.45	0.465	0.61	0.4	0.545	0.475	0.28	0.485	0.5	0.505	0.635	0.47	0.42	0.505	0.795	0.5	0.49	0.335	0.43	0.585	0.365	0.445	0.51	0.51	0.515	0.33	0.555	0.42	0.36	0.545	0.435	0.555	0.42	0.56	0.495	0.51	0.5	0.46	0.315	0.46	0.32	0.485	0.35	0.395	0.545	0.465	0.665
	1wf		0.67	0.415	0.38	0.415	0.48	0.37	0.41	0.325	0.555	0.575	0.58	1.07	0.52	0.405	0.505	0.575	0.455	0.405	0.265	0.3	0.39	0.385	0.27	0.465	0.425	0.33	0.335	0.31	0.545	0.55	0.765	0.335	0.59	0.53	0.43	0.535	0.575	0.475	0.545	0.49	0.69	0.365	0.39	0.435	0.395	0.43	0.345
	1wf		0.525	0.52	0.505	0.495	0.46	0.475	0.52	0.525	0.52	0.515	0.505	0.455	0.465	0.485	0.505	0.525	0.535	0.52	0.51	0.525	0.5	0.46	0.48	0.485	0.52	0.5	0.515	0.5	0.51	0.55	0.56	0.45	0.45	0.5	0.5	0.525	0.62	0.535	0.52	0.53	0.545	0.505	0.52	0.47	0.48	0.48	0.495
	1wf		0.46	0.455	0.46	0.46	0.465	0.455	0.46	0.465	0.475	0.465	0.465	0.47	0.49	0.48	0.465	0.47	0.475	0.475	0.485	0.46	0.475	0.48	0.485	0.465	0.475	0.49	0.48	0.475	0.495	0.48	0.49	0.475	0.49	0.485	0.47	0.485	0.475	0.485	0.47	0.47	0.47	0.485	0.505	0.49	0.505	0.49	0.485
	1wf		0.335	0.29	0.245	0.325	0.305	0.235	0.33	0.28	0.28	0.29	0.28	0.185	0.27	0.325	0.195	0.315	0.25	0.25	0.28	0.21	0.28	0.285	0.295	0.23	0.325	0.295	0.29	0.295	0.25	0.33	0.175	0.21	0.23	0.325	0.25	0.3	0.305	0.3	0.29	0.295	0.23	0.245	0.33	0.285	0.295	0.295	0.285
	1wf		0.275	0.285	0.295	0.295	0.305	0.3	0.3	0.285	0.29	0.3	0.28	0.29	0.3	0.285	0.26	0.295	0.285	0.29	0.295	0.285	0.29	0.28	0.3	0.285	0.285	0.29	0.285	0.275	0.29	0.29	0.23	0.28	0.295	0.305	0.28	0.255	0.29	0.235	0.46	0.295	0.3	0.3	0.24	0.31	0.295	0.3	0.285
S3d (Beat Level HP)	Group		0	1	2	3	4	5	6	7	8	9	10	11	12	13	14	15	16	17	18	19	20	21	22	23	24	25	26	27	28	29	30	31	32	33	34	35	36	37	38	39	40	41	42	43	44	45	46
	5wm		3.675	2.7	3.58	1.945	3.06	1.915	3.105	3.1	2.245	3.05
	5wm		3.61	1.91	0.47	0.635	0.495	0.365	0.745	1.255	3.55	0.81	0.75	0.825	1.325	2.69	0.73	0.98	0.36	0.78	0.68	3.79	1.61	0.85
	5wm		1.585	1.16	1.09	0.95	0.9	1.14	0.955	0.795	1.13	0.99	0.565	0.915	1.745	1.075	1.115	0.89	1.095	0.915	1.015	0.94	0.69	0.485	0.545	0.5	0.595	1.735	1.04	1.015	0.745
	5wm		1.43	1.245	0.305	1.33	1.055	0.315	1.185	0.395	0.705	0.73	1.16	0.29	1.16	1	0.33	1.275	0.61	0.91	0.31	1.21	1.12	0.45	1.025	1.17	0.365	0.4	1.095	0.325	1.405	0.54	0.875	0.315	0.98	0.305	1.04
	5wm		0.585	2.005	1.36	1.15	1.225	1.14	1.065	1.195	0.87	1.68	1.08	1.65	1.59	2.115	1.265	1.135	0.91	1.27	1.2	0.96	1.175	1.195	1.145
	5wm		0.62	0.6	0.495	0.58	0.82	0.62	0.56	0.685	0.5	0.475	0.565	0.67	0.62	0.615	0.5	0.98	0.485	0.51	0.47	0.48	0.61	0.59	0.81	0.76	0.84	0.595	0.605	0.665	0.52	0.73	1.34	0.52	0.57	0.69	0.605	0.69	0.82	0.75	0.77	0.575	0.76	0.475	0.49	0.635	0.685
	5wm		1.41	1.03	0.88	0.83	0.99	1.17	0.91	0.9	2.815	0.53	1.215	1	1.15	1.245	0.965	0.45	1.115	0.86	0.865	0.925	0.655	0.585	0.405	0.495	0.3	0.275	0.22	0.64	1.535	1.13	0.98
	5wm		0.81	1.065	0.35	1.015	0.765	0.695	0.885	1.145	0.825	0.615	0.73	1.25	0.4	0.59	1.15	1.09	1.19	0.755	1.225	0.815	1.32	1.135	1.085	1.235	1.17	1.12	1.19	0.775	0.88	1.32
	5wm		1.23	1.77	0.6	0.64	0.55	0.745	0.63	1.52	1.235	0.52	1.11	0.65	0.56	0.585	0.55	0.53	0.545	0.545	0.975	0.58	0.605	0.64	0.535	0.52	0.555	0.525	0.675	0.615	0.575	0.575	1.225	0.59	1.23	0.625	0.59	0.515	0.545	0.515	0.635
	5wm		1	1.38	0.665	0.545	1.555	1.15	0.545	1.12	1.44	0.57	1.3	1.095	0.5	1.535	0.78	0.545	0.725	1.47	0.53	1.37	1.36	0.615	0.81	0.51	0.6	1.565	1.47	0.465	0.615
	5wm		0.605	1.46	1.39	1.285	1.43	1.38	1.045	1.02	1.225	1.31	1.275	1.57	0.965	1.24	1.24	1.34	1.265	1.18	1.2	1.22	1.345	1.28	0.805	0.805
	5wm		1.135	0.82	1.745	1.05	0.88	0.89	0.72	0.51	0.76	0.735	0.82	0.815	1.045	1	1.31	1.3	1.035	1.04	0.855	0.5	1.225	1.57	1.345	1.28	0.915	1.235	1.145
	5wm		0.775	1.61	1.76	1.935	1.49	1.38	1.405	1.325	2.05	2.04	2.02	2.19	2.195	2.32	0.43	0.395
	5wm		0.775	0.415	1.46	0.905	0.805	1.045	0.995	0.835	1.09	0.5	1.205	0.78	1.115	0.76	0.6	0.985	1.015	0.74	0.62	0.31	0.54	1.04	0.75	2.125	0.795	0.765	0.48	1.39	0.845	0.715	1.205	1.005
	5wm		0.755	1.28	1.22	1.18	1.245	1.175	1.22	1.145	1.215	1.24	1.28	1.21	1.175	1.14	1.16	1.24	1.305	1.17	1.37	1.215	1.19	1.11	1.27	1.265
	5wm		1.325	1.08	2.11	1.335	1.185	1.22	1.255	1.17	1.3	1.15	1.42	1.28	1.315	0.89	1.19	1.235	1.34	1.13	1.095	0.77	2.13	1.21
	5wm		0.54	0.555	0.57	0.58	0.59	0.59	0.55	0.55	0.55	0.58	0.55	0.595	0.55	0.575	0.575	0.59	0.545	0.575	0.54	0.545	0.53	0.565	0.565	0.575	0.575	0.565	0.56	0.575	0.56	0.53	0.555	0.575	0.575	0.59	0.565	0.57	0.56	0.53	0.575	0.555	0.505	0.57	0.535	0.555	0.535	0.55	0.565
	5wm		2.88	3.38	2.79	3.62	2.905	3.58	2.06	2.39	2.75	2.78
	5wm		0.63	2.28	0.98	0.985	0.75	0.625	0.715	0.6	0.665	0.635	1.795	1.075	0.77	0.74	0.4	0.71	1.335	0.64	0.385	0.575	0.51	0.66	2.075	1.11	0.92	0.745	0.545	1.085	0.38	0.715	2.03	1.01
	5wm		0.63	1.2	0.635	1.175	0.62	1.025	0.745	1.125	0.615	1.11	0.665	0.955	0.72	1.025	0.765	0.94	0.835	1.2	0.65	1.09	0.755	1.145	0.72	1.025	0.85	1.25	0.645	1.02	0.78	1.02	0.79	0.645
	5wm		0.705	0.685	0.63	0.635	0.55	0.56	0.565	0.54	0.685	0.755	0.725	0.61	0.5	0.695	0.82	0.57	0.595	0.58	0.59	0.57	0.82	0.55	0.6	0.595	0.6	0.51	0.69	0.645	0.675	0.62	0.58	0.505	0.41	0.525	0.48	0.265	0.54	0.605	1.04	0.73	0.795	0.565	0.61	0.72	0.595	0.605	0.58
	5wm		2.285	1.82	1.815	1.885	1.74	2.015	2.115	2.105	2.03	1.795	1.74	2.205	2.15	1.84
	5wm		1.205	1.18	1.175	1.3	1.115	1.205	1.275	1.41	1.06	1.19	1.25	1.325	1.245	1.29	1.3	1.24	1.2	1.265	1.28	1.335	1.205	1.205	1.24
	5wm		0.615	0.47	0.595	0.83	0.695	0.955	0.62	0.54	0.615	0.745	0.785	0.885	0.635	0.685	0.74	0.62	0.7	1.285	0.675	0.955	0.71	0.86	0.535	0.73	0.81	0.85	0.565	0.41	0.79	0.805	0.82	0.77	0.685	0.36	0.925	0.92	0.625	0.775	0.895
	5wm		0.93	1.185	0.99	1.045	1.04	1.225	1.325	1.38	1.33	1.03	1.135	1.11	1.26	1.005	1.025	1.095	1.135	1.085	1.11	1.165	1.27	1.455	1.145	1.155	1.175
	5wm		0.9	2.16	2.075	1.775	0.525	1.99	0.86	2.16	0.655	2.23	0.465	2.3	2.25	1.94	0.44	2.265	1.765	0.45
	5wm		2.105	3.305	2.93	2.7	2.685	2.435	2.59	2.47	2.505	2.645	2.51
	5wm		1.025	0.82	0.47	1.32	0.365	1.095	0.48	1.705	1.175	0.395	1.08	0.85	1.105	0.925	0.835	0.7	0.38	0.86	0.465	0.655	0.53	0.345	1.34	1.415	1.45	1.51	1.275	0.855	0.515	0.86	0.75	0.42	0.76
	5wm		0.65	0.63	0.495	0.495	0.635	0.91	0.89	0.735	0.64	0.645	0.625	0.645	0.635	0.705	0.695	0.53	0.615	0.635	0.575	0.89	0.815	0.715	0.64	0.69	0.765	0.74	0.645	0.665	0.645	0.615	0.62	0.67	0.675	0.665	0.735	0.745	0.63	0.7	0.425	0.505	0.735	0.73	0.74
	5wm		0.475	1.5	1.48	1.555	1.22	1.445	1.325	1.425	1.52	1.5	1.565	1.33	1.33	1.4	1.345	1.37	1.4	1.79	1.005	1.37	1.31
	5wm		0.825	0.495	0.435	0.34	0.345	0.315	0.5	0.31	0.385	0.9	0.85	0.82	0.645	0.45	0.41	0.815	0.56	0.785	0.68	0.5	0.44	0.6	0.26	0.29	0.775	1.68	0.965	0.565	0.435	0.345	0.28	0.77	0.33	0.395	0.78	1.41	0.99	0.615	0.465	0.425	0.32	0.55	0.345	0.575	0.365	1.075
	5wm		0.565	3.45	0.82	3.41	1.73	0.65	1.285	1.82	0.955	1.475	1.44	4.875	1.4	1.74	1.485
	5wm		0.465	0.605	0.605	0.58	0.585	0.595	0.58	0.58	0.54	0.56	0.55	0.54	0.595	0.585	0.585	0.53	0.6	0.6	0.59	0.42	0.685	0.615	0.58	0.595	0.6	0.59	0.55	0.55	0.52	0.58	0.59	0.575	0.59	0.575	0.57	0.525	0.575	0.56	0.57	0.585	0.615	0.57	0.47	0.61	0.58	0.585	0.6
	5wm		0.71	0.72	0.765	0.57	0.78	0.695	1.19	0.825	0.76	0.62	0.75	0.485	0.35	0.845	0.745	1.11	0.65	0.885	0.775	0.94	0.71	0.735	0.935	0.72	0.49	0.465	0.56	1.22	0.63	1	0.765	0.715	0.995	0.655	0.79	0.66	0.51
	5wm		1.04	0.97	1.17	0.975	0.95	1.285	1.23	1.055	1.05	1.25	0.955	0.92	1.06	1.11	1.07	0.96	1.05	0.85	0.97	0.965	1.035	0.965	0.935	1.025	0.99	1.045	1.01
	5wm		1.22	0.585	0.27	0.865	0.74	0.19	0.52	0.8	0.235	0.765	0.26	0.495	0.565	0.19	1.625	1.415	1.245	0.465	0.52	0.475	0.52	0.43	0.74	0.365	0.63	0.995	1.52	1.615	1.27	1.23	1.04	0.935	0.2	1.125	0.595	0.265	0.31	0.275	0.395	0.565	0.335
	5wm		1.295	2.2	1.705	2.01	2.64	2.335	2.485	3.51	2.955	2.76	0.505	3.01
	5wm		0.65	2.475	2.47	2.485	2.03	2.375	1.875	1.79	2.42	1.57	1.775	2.03	0.615
	5wm		0.695	0.665	0.705	0.64	0.57	0.565	0.615	0.7	0.645	0.7	0.715	0.645	0.69	0.715	0.505	0.585	1.165	0.525	0.63	0.97	0.52	1.385	0.71	0.715	0.71	0.645	0.69	0.54	0.86	0.705	0.89	0.6	0.66	0.69	0.795	0.73	0.72	0.69	0.92	0.525
	5wm		0.385	0.375	0.385	0.355	0.41	0.355	0.37	0.37	0.38	0.375	0.365	0.36	0.395	0.39	0.39	0.355	0.385	0.38	0.37	0.4	0.365	0.4	0.36	0.375	0.395	0.365	0.405	0.345	0.455	0.36	0.395	0.345	0.395	0.35	0.395	0.38	0.36	0.385	0.37	0.35	0.405	0.375	0.39	0.36	0.385	0.375	0.385
	5wm		0.835	1.015	0.815	1.035	1.035	0.755	0.77	1.075	0.79	0.995	0.815	0.885	0.93	0.87	0.99	0.735	0.985	0.805	0.935	0.84	0.98	0.84	0.955	1.005	0.87	0.9	0.9	0.855	0.965	0.73	1.045	0.985
	5wm		0.82	0.4	0.375	0.75	0.415	0.295	0.425	0.345	0.42	0.35	0.73	0.445	0.355	0.8	0.43	0.415	0.885	0.79	0.775	0.735	0.795	0.875	0.805	0.735	0.81	0.48	0.315	0.76	0.78	0.405	0.34	0.73	0.97	1.02	0.79	0.81	1.1	0.765	0.84	0.7	0.815	0.76	0.825	0.775
	5wm		0.595	1.14	0.805	1.815	0.765	3.19	1.685	0.51	0.39	2.76	0.725	0.695	0.8	0.75	0.705	0.5	0.58	2.935	0.65	0.405	1.045	2.335	0.57
	5wm		0.82	0.885	0.9	0.845	0.885	0.955	0.86	0.9	0.865	0.875	0.895	0.9	0.92	0.87	0.94	0.87	0.895	0.795	0.83	0.9	0.825	0.885	0.91	0.81	0.845	0.805	0.855	0.745	0.875	0.81	0.935	0.945	0.9
	5wf		0.69	0.685	0.675	0.67	0.67	0.68	0.67	0.675	0.715	0.65	0.66	0.635	0.665	1.345	0.695	0.69	0.68	0.665	0.705	0.705	0.625	0.67	0.68	0.68	0.66	0.67	0.675	0.68	0.715	0.705	0.675	0.64	0.66	0.66	0.655	0.675	0.64	0.68	0.64	0.67	0.645	0.62
	5wf		1.005	1.01	0.96	1.005	1.015	1.015	1.01	1	0.995	1.02	1.025	1.02	1.025	1.03	1.005	1	1.045	1.01	1	1.015	0.99	1.015	0.985	0.99	0.99	0.985	1.025	0.98
	5wf		0.485	0.48	0.5	0.58	0.52	0.465	0.495	0.68	0.565	0.67	0.485	0.575	0.475	0.475	0.545	0.44	0.495	0.495	0.515	0.535	0.525	0.47	0.535	0.54	0.55	0.505	0.475	0.505	0.485	0.545	0.545	0.515	0.48	0.455	0.555	0.52	0.52	0.485	0.585	0.57	0.545	0.53	0.595	0.54	0.605	0.565	0.5
	5wf		0.85	0.77	0.73	0.525	0.7	0.715	0.355	0.875	0.33	0.505	0.32	1.24	0.36	0.48	1.045	0.465	0.89	0.405	0.705	0.53	1.155	0.615	0.49	0.91	0.545	0.86	0.34	0.665	1.075	0.555	0.935	0.51	0.69	0.865	1.08	0.99	0.555	0.715	0.92	0.7
	5wf		0.57	0.575	0.55	0.585	0.58	0.59	0.59	0.59	0.555	0.555	0.555	0.545	0.535	1.14	0.615	0.685	0.675	0.7	0.675	0.645	0.615	0.585	0.575	0.57	0.575	0.555	0.535	0.56	0.56	0.555	0.54	0.58	0.585	0.58	0.57	0.6	0.6	0.58	0.595	0.61	0.575	0.575	0.575	0.595	0.595	0.6	0.565
	5wf		0.98	0.755	0.855	0.515	0.64	0.81	0.44	0.43	0.325	1.36	1.045	1.09	0.85	0.795	0.645	0.775	0.475	0.485	0.455	0.4	0.425	0.435	0.46	0.64	0.735	1.21	0.92	0.88	0.95	0.56	0.715	0.515	0.5	0.405	0.395	0.43	0.63	0.94	0.535	1.385
	5wf		0.785	0.75	0.74	0.765	0.755	0.68	0.715	0.71	0.715	0.73	0.745	0.72	0.74	0.72	0.775	0.78	0.735	0.7	0.77	0.75	0.735	0.76	0.785	0.78	0.73	0.695	0.715	0.755	0.745	0.72	0.735	0.76	0.775	0.765	0.765	0.765	0.74	0.74	0.755
	5wf		0.73	0.725	0.73	0.725	0.72	0.715	0.7	0.7	0.675	0.68	0.715	0.715	0.66	0.705	0.685	0.655	0.685	0.665	0.65	0.68	0.695	0.695	0.69	0.71	0.7	0.685	0.555	0.695	0.675	0.68	0.71	0.705	0.69	0.72	0.68	0.665	0.69	0.57	0.66	0.64	0.69	0.645
	5wf		0.465	0.465	0.49	0.47	0.475	0.455	0.455	0.45	0.435	0.4	0.39	0.36	0.35	0.355	0.33	0.315	0.31	0.305	0.285	0.27	0.25	1.1	0.595	0.215	0.71	0.41	0.19	0.225	0.23	0.225	0.695	0.24	0.23	0.48	0.485	0.24	0.245	0.495	0.485	0.745	0.255	0.25	0.505	0.505	0.505	0.505	0.505
	5wf		0.535	0.62	0.52	0.53	0.55	0.61	0.64	0.675	0.535	0.53	0.6	0.675	0.56	0.535	0.6	0.615	0.625	0.615	0.56	0.57	0.6	0.63	0.62	0.49	0.61	0.605	0.625	0.63	0.57	0.585	0.6	1.225	1.12	0.6	0.64	1.215	0.62	0.59	0.605	0.69	0.48	0.595	0.6	0.655
	5wf		0.71	0.685	0.725	0.685	0.685	0.66	0.69	0.69	0.705	0.71	0.66	0.7	0.71	0.665	0.71	0.775	0.715	0.685	0.625	0.68	0.695	0.665	0.7	0.73	0.7	0.665	0.66	0.69	0.675	0.69	0.705	0.71	0.705	0.745	0.67	0.685	0.68	0.68	0.695	0.73	0.705
	5wf		0.685	0.745	0.9	0.63	0.91	0.79	0.755	0.78	0.92	0.97	0.745	0.775	0.82	0.755	0.75	0.745	0.725	0.685	0.905	0.9	0.7	0.755	1.05	0.79	0.905	0.755	0.73	1.15	0.695	0.815	0.805	0.79	0.69	0.915	0.785	0.735
	5wf		0.78	0.81	0.81	0.81	0.815	0.755	0.77	0.82	0.845	0.81	0.8	0.78	0.795	0.755	0.71	0.76	0.785	0.79	0.795	0.81	0.8	0.775	0.72	0.745	0.915	0.69	0.79	0.79	0.805	0.805	0.775	0.79	0.745	0.74	0.81	0.795	0.8
	5wf		0.92	0.905	0.935	0.905	0.865	0.98	0.955	0.95	0.95	0.87	0.87	0.94	0.935	0.88	0.9	0.91	0.955	0.93	0.94	0.96	1.675	0.9	0.93	0.95	0.91	1.02	0.805	0.905	0.82	0.94
	5wf		0.755	1.06	0.97	0.84	1.37	0.68	0.84	0.975	1.035	1.46	0.71	0.74	0.92	1.05	1.09	0.82	1.005	1.075	0.775	0.8	1.035	1	1.1	1.145	0.985	1.025	0.84	0.99	0.96	1.155
	5wf		0.99	1.045	0.945	1.075	0.985	0.99	1.005	1.06	1.03	1.025	1.06	1.045	0.94	1.035	1.08	1.06	1.035	1.015	1.015	1.01	1.03	1.025	1.1	0.88	1.07	1.07	0.865	1.055
	5wf		0.775	0.86	0.88	0.725	0.745	0.81	0.825	0.76	0.735	0.825	0.86	0.775	0.74	0.725	0.84	0.87	0.835	0.725	0.71	0.8	0.86	0.84	0.75	0.72	0.79	0.845	0.645	0.715	0.75	0.845	0.7	0.845	0.72	0.545	0.76	0.675	0.705	0.64
	5wf		0.845	0.705	0.99	0.97	1.595	0.95	1.03	0.99	1.03	0.845	0.9	0.96	0.99	0.98	0.71	0.925	0.9	0.735	0.805	0.49	0.55	0.45	0.52	0.505	0.36	0.34	0.515	0.51	0.585	0.66	0.7	0.72	0.765	0.76	0.74	0.77	0.8
	5wf		1.07	1.205	1.17	1.12	1.165	1.205	1.16	1.16	1.195	1.165	1.215	1.18	1.055	1.225	1.105	1.375	0.94	1.185	1.135	1.17	1.135	1.18	1.085	1.21
	5wf		1.325	0.78	0.395	0.6	0.8	0.36	0.425	0.51	0.57	0.565	0.55	0.41	0.93	1.77	0.415	0.44	0.925	2.92	1.315	1.495	1.05	0.525	0.455	0.595	0.46	0.625	0.515	0.475	0.5	0.535	1.475	2.63	1.535
	5wf		0.6	0.61	0.665	0.705	0.715	0.685	0.64	0.625	0.65	0.67	0.61	0.645	0.64	0.575	0.61	0.65	0.685	0.675	0.66	0.565	0.565	0.58	0.55	0.645	0.59	0.6	0.66	0.62	0.685	0.665	0.67	0.66	0.66	0.67	0.68	0.64	0.695	0.625	0.64	0.65	0.67	0.63	0.595	0.61	0.645
	5wf		0.795	0.77	0.76	0.82	0.765	0.78	0.79	0.87	0.845	0.835	0.87	0.85	0.8	0.79	0.855	0.82	0.8	0.83	0.855	0.81	0.8	0.82	0.82	0.88	0.67	0.855	0.88	0.835	0.825	0.93	0.705	0.78	0.785	0.785	0.85
	5wf		0.675	0.62	0.62	0.63	0.67	0.655	0.61	0.585	0.625	0.66	0.63	0.63	0.645	0.615	0.655	0.59	0.595	0.605	0.6	0.58	0.66	0.64	0.58	0.655	0.61	0.635	0.615	0.595	0.665	0.53	0.66	0.62	0.66	0.64	0.635	0.64	0.65	0.615	0.615	0.62	0.635	0.645	0.615	0.575	0.665	0.525	0.625
	5wf		0.82	0.775	0.705	0.825	0.745	0.665	0.78	0.8	0.72	0.775	0.815	0.785	0.675	0.84	0.77	0.76	0.73	0.71	0.8	0.795	0.77	0.705	0.7	0.815	0.785	0.755	0.7	0.7	0.815	0.795	0.755	0.74	0.85	0.79	0.765	0.75	0.805
	5wf		0.85	0.645	0.86	0.65	0.825	0.805	0.765	0.825	0.705	0.85	0.75	0.85	0.71	0.845	0.76	0.835	0.645	0.79	0.53	0.855	0.79	0.74	0.79	0.715	0.75	0.765	0.67	0.775	0.595	0.865	0.83	0.635	0.975	0.895	0.81	0.725	0.825
	5wf		0.465	1.19	1.025	1.305	0.495	0.84	0.525	1.46	0.43	1.215	1.05	1.185	0.5	0.57	1.115	1.18	1.025	1.47	1.24	0.96	1.125	1.03	0.32	1.255	0.89	1.035	0.615	1.21	0.91	1.185	0.38
	5wf		0.635	1.125	1.065	1.025	1.16	1.245	1.215	1.15	1.18	1.155	1.175	1.085	1.765	0.59	1.11	1	1.1	1.215	1.11	1.14	1.135	1.005	1.085	1.18	1.035	1.215
	5wf		0.805	1.39	1.38	1.445	1.37	1.36	1.245	1.22	1.37	1.39	1.205	0.86	0.98	1	1.02	0.97	0.97	0.995	1.105	1.035	1.115	1.145	1.17	1.115	1.1
	5wf		0.435	0.38	0.375	0.345	0.43	0.43	0.385	0.375	0.39	0.61	0.365	0.585	0.33	0.395	0.555	0.35	0.345	0.425	0.435	0.375	0.36	0.35	0.41	0.49	0.37	0.355	0.37	0.41	0.44	0.37	0.35	0.35	0.34	0.425	0.485	0.35	0.385	0.365	0.71	0.395	0.415	0.375	0.355	0.375	0.385	0.435	0.375
	5wf		0.76	0.715	0.745	0.785	0.695	0.695	0.69	0.74	0.75	0.76	0.705	0.74	0.705	0.685	0.75	0.755	0.725	0.66	0.715	0.76	0.76	0.7	0.67	0.74	0.775	0.755	0.715	0.675	0.695	0.73	0.76	0.71	0.7	0.715	0.76	0.72	0.695	0.745	0.77
	5wf		0.625	0.545	0.56	0.6	0.615	0.62	0.64	0.68	0.64	0.55	0.555	0.675	0.61	0.555	0.5	0.545	0.635	0.71	0.645	0.55	0.575	0.615	0.655	0.55	0.505	0.555	0.665	0.68	0.645	0.535	0.52	1.18	0.67	0.72	0.67	0.55	0.605	0.665	0.62	0.58	0.53	0.56	0.61	0.55	0.535	0.555	0.655
	5wf		0.735	0.715	0.51	0.325	0.4	0.775	0.815	0.8	0.765	0.765	0.725	0.735	0.715	0.715	0.71	0.715	0.72	0.725	0.715	0.715	0.7	0.715	0.72	0.715	0.7	0.69	0.695	0.725	0.725	0.71	0.75	0.72	0.725	0.71	0.73	0.725	0.34	0.375	0.455	0.525	0.825	0.77
	5wf		1.035	1.07	1.03	1.04	1.015	1.055	1.065	0.99	1.43	0.585	1.03	1.025	1.025	1.32	0.64	1.035	1.09	1.05	1.2	0.92	1.025	1.045	1.055	1.035	1.165	0.965	1.055
	5wf		0.625	0.635	0.65	0.675	0.665	0.525	0.605	0.605	0.62	0.635	0.685	0.61	0.64	0.64	0.645	0.65	0.65	0.68	0.605	0.635	0.64	0.615	0.54	0.63	0.6	0.63	0.7	0.585	0.645	0.64	0.665	0.72	0.605	0.695	0.64	0.665	0.605	0.705	0.61	0.72	0.65	0.64	0.62	0.6	0.605
	5wf		0.995	0.945	0.975	0.95	0.92	0.915	0.95	0.99	0.98	0.975	0.93	0.96	0.96	0.98	0.965	0.94	0.94	0.965	0.95	0.985	0.975	0.98	0.995	0.965	0.97	0.975	0.965	0.965	0.91	0.955
	5wf		0.355	0.375	0.49	0.37	0.285	0.345	0.36	0.36	0.365	0.345	0.35	0.35	0.355	0.345	0.365	0.35	0.33	0.355	0.365	0.35	0.35	0.345	0.36	0.36	0.375	0.305	0.335	0.345	0.36	0.35	0.35	0.355	0.505	0.37	0.345	0.36	0.355	0.335	0.36	0.355	0.345	0.345	0.355	0.36	0.35	0.345	0.36
	5wf		0.625	0.615	0.605	0.61	0.6	0.615	0.62	0.65	0.695	0.71	0.69	0.64	0.655	0.67	0.6	0.74	0.69	0.655	0.7	0.725	0.795	0.72	0.705	0.685	0.645	0.645	0.64	0.62	0.66	0.625	0.63	0.655	0.675	0.7	0.605	0.645	0.74	0.695	0.77	0.72	0.695	0.655	0.675
	5wf		0.585	0.605	0.58	0.65	0.61	0.66	0.585	0.58	0.6	0.6	0.635	0.515	0.57	0.61	0.585	0.685	0.6	0.625	0.605	0.585	0.625	0.625	0.645	0.61	0.59	0.565	0.605	0.59	0.58	0.58	0.615	0.59	0.665	0.645	0.595	0.6	0.6	0.635	0.585	0.565	0.59	0.595	0.58	0.64	0.605	0.59	0.61
	5wf		0.805	1.05	0.77	0.815	0.77	0.745	0.62	0.945	1.045	0.765	0.7	0.845	0.69	0.625	0.915	1.06	0.8	0.81	0.735	0.84	0.785	0.755	0.725	0.72	0.78	0.655	0.685	0.665	0.84	1.11	0.84	1.165	0.715	0.91	0.71	0.665
	5wf		0.86	1.005	1.115	0.95	0.91	0.95	0.92	0.87	0.96	0.975	0.91	0.955	0.7	1.11	1	1.06	0.98	1.05	1.04	0.885	1.055	0.99	0.96	0.955	0.965	1.045	0.99	1	1.01
	5wf		0.81	0.835	0.795	0.75	0.76	0.785	0.85	0.815	0.805	0.8	0.74	0.79	0.815	0.8	0.785	0.835	0.79	0.73	0.79	0.845	0.79	0.83	0.79	0.765	0.815	0.82	0.74	0.75	0.76	0.745	0.8	0.805	0.805	0.82	0.735	0.75
	5wf		0.655	0.65	0.655	0.65	0.65	0.64	0.665	0.7	0.72	0.695	0.71	0.715	0.695	0.655	0.65	0.66	0.64	0.65	0.66	0.655	0.655	0.645	0.655	0.655	0.65	0.655	0.65	0.655	0.66	0.625	0.645	0.645	0.65	0.665	0.67	0.66	0.67	0.695	0.695	0.69	0.705	0.7	0.7
	5wf		0.34	0.355	0.815	0.405	0.37	0.34	0.325	0.285	0.405	0.7	0.395	0.37	0.41	0.4	0.395	0.88	0.435	0.4	0.38	0.85	0.315	0.39	0.785	0.325	0.335	0.785	0.465	0.315	0.355	0.355	0.86	0.37	0.275	0.835	0.36	0.27	0.32	0.38	0.74	0.355	0.34	0.855	0.44	0.43	0.455	0.39	0.295
	5wf		0.64	0.77	0.615	0.555	0.72	0.62	0.655	0.68	0.71	0.655	0.545	0.565	0.745	0.8	0.59	0.58	0.755	0.805	0.61	0.59	0.625	0.775	0.75	0.71	0.68	0.665	0.52	0.59	0.705	0.725	0.88	0.605	0.58	0.565	0.72	0.825	0.61	0.555	0.55	0.555	0.71	0.72	0.775
[truncated: 63 more columns]

## Sheet: Fig S4
				0	1	2	3	4	5	6	7	8	9	10	11	12	13	14	15	16	17	18	19	20	21	22	23	24	25	26	27	28	29	30	31	32	33	34	35	36	37	38	39	40	41	42	43	44	45
S4a	Long SI	M	1wk	0.585	0.555	0.53	0.535	0.52	0.69	0.53	0.965	0.7	1.135	0.765	0.585	0.725	0.59	0.51	0.505	0.53	0.52	0.525	0.515	0.53	0.575	0.535	0.535	0.525	0.64	0.645	0.525	0.67	0.635	0.7	0.55	0.56	0.51	0.51	0.565	0.57	0.53	0.535	0.585	0.52	0.64	0.805	0.535	0.51	0.595
			5wk	1.08	0.735	0.635	0.715	1.295	0.715	1.145	0.685	0.68	0.74	0.505	0.68	0.55	0.55	0.755	0.705	0.64	0.61	0.695	0.785	0.635	0.59	0.65	0.81	0.54	0.555	0.66	0.565	0.615	1.605	1.01	1.59	0.75	1.01	2.245	0.505	0.875	0.51	0.93	0.52	0.555	0.525	0.51	0.525	0.575	0.715
		F	1wk	0.75	0.54	0.63	0.51	0.74	0.685	0.895	1.035	0.605	0.935	0.765	0.53
			5wk	0.9	0.875	0.55	0.64	0.885	0.595	0.555	0.59	0.625	0.535	1.17	0.595	0.675	1.01	0.66	0.6	1.105	0.52	0.61	0.93	0.55	0.86	0.705	0.56
				0	1	2	3	4	5	6	7	8	9	10	11	12	13	14	15	16	17	18	19	20	21	22	23	24	25	26	27	28	29	30	31	32	33	34	35	36	37	38	39	40	41	42	43	44	45
S4b	Long DI	M	1wk	1.145	1.025	1.475	1.125	1.01	1.1	1.035	1.025	1.385	1.05	1.42	1.355	1.385	1.47	1.375	1.345	1.46	1.595	1.445	1.575	1.395	1.34	1.495	1.065	1.03	1.02	1.33	1.075	1.135	1.015	1.035	1.01	1.63	1.175	1.24	1.555	1.32	1.595	1.17	1.31	1.455	1.005	1.02	1.145	1.005	1.085
			5wk	2.595	1.965	2.945	1.23	1.765	1.2	1.96	2.415	1.565	2.31	1.395	3.105	1.23	3.215	2.33	3.46	1.275	1.25	1.445	1.405	1.175	1.57	1.185	1.685	1.09	1.19	1.55	1.265	1.075	1.075	1.055	1.045	1.005	1.065	1.005	1.07	1.105	1.04	1.095	1.045	1.01	1.405	1.225	1.1	1.445	1.595
		F	1wk	1.055	1.03
			5wk	1.035	1.055	1.1	1.465	2.32	1.005	1.2	2.175	1.165	1.02	1.045	1.045	1.085	1.04	1.055
S3a (Beat Level FS)	Group	Param	0	1	2	3	4	5	6	7	8	9	10	11	12	13	14	15	16	17	18	19	20	21	22	23	24	25	26	27	28	29	30	31	32	33	34	35	36	37	38	39	40	41	42	43	44	45	46
	1wm	DI	0.38	0.205	0.955	0.31	0.05	0.695	0.42	0.215	0.635	0.05	0.79	0.39	0.045	0.705	0.425	0.225	0.785	0.175	0.645	0.195	0.635	0.195	0.815	0.435	0.335	0.805	0.275	0.79	0.245	0.775	0.49	0.225	0.055	0.73	0.29	0.04	0.725	0.845
		DI	0.635	0.885	0.685	0.815	0.81	0.815	0.85	0.475	0.725	0.755	0.8	0.73	0.91	0.755	0.235	0.99	0.875	0.92	0.805	0.655	0.815	0.76	0.715	0.8	0.785	0.705	0.64	0.835
		DI	1.145	0.775	0.7	0.805	0.68	1.025	1.475	0.8	0.785	0.595	1.125	0.665	1.01	0.64	0.685	0.515	0.96	0.69	0.995	0.055	0.19	0.535	0.695	1.1	0.605	0.66
		DI	0.095	0.2	0.625	0.545	0.715	0.71	0.54	0.405	0.39	0.405	0.475	0.32	0.46	0.7	0.11	0.05	0.55	0.175	0.6	0.765	0.225	0.76	0.535	0.645	0.54	0.435	0.305	0.435	0.61	0.6	0.505	0.52	0.36	0.47	0.46	0.155	0.22	0.295	0.6	0.05
		DI	0.78	0.78	0.505	0.945	0.26	0.59	0.565	1.035	0.72	0.49	1.025	0.76	0.245	0.995	0.635	0.92	1.385	0.915	0.64	1.05	0.725	0.845	0.945	0.55	0.615	0.88	0.72
		DI	0.37	0.365	0.095	0.17	0.145	0.11	0.19	0.16	0.375	0.395	0.41	0.405	0.47	0.4	0.13	0.075	0.105	0.09	0.1	0.36	0.345	0.375	0.415	0.42	0.36	0.405	0.275	0.195	0.45	0.48	0.47	0.125	0.175	0.15	0.06	0.085	0.17	0.425	0.465	0.375	0.175	0.415	0.425	0.36	0.06	0.04	0.05
		DI	0.22	0.18	0.15	0.21	0.205	0.2	0.205	0.21	0.25	0.23	0.23	0.205	0.225	0.155	0.185	0.19	0.22	0.22	0.22	0.255	0.225	0.195	0.19	0.2	0.2	0.21	0.215	0.225	0.215	0.22	0.235	0.215	0.235	0.235	0.215	0.25	0.225	0.215	0.155	0.19	0.205	0.2	0.23	0.22	0.215	0.25	0.245
		DI	0.565	0.445	0.31	0.34	0.325	0.57	0.46	0.33	0.525	0.735	0.395	0.355	0.495	0.495	0.33	0.51	0.645	0.355	0.4	0.585	0.535	0.335	0.655	0.465	0.45	0.435	0.38	0.41	0.58	0.58	0.585	0.55	0.38	0.425	0.57	0.655	0.42	0.685	0.425	0.33
		DI	0.39	0.31	0.18	0.355	0.385	0.39	0.305	0.19	0.355	0.375	0.395	0.205	0.26	0.345	0.38	0.385	0.21	0.38	0.395	0.32	0.26	0.36	0.375	0.38	0.305	0.24	0.305	0.365	0.395	0.315	0.13	0.315	0.365	0.39	0.42	0.3	0.255	0.35	0.38	0.38	0.37	0.25	0.33	0.37	0.375	0.315	0.26
		DI	0.7	0.515	0.845	0.525	0.995	0.685	0.715	0.905	0.51	0.63	0.68	0.605	0.67	0.955	0.65	0.58	0.63	0.865	0.72	0.85	0.615	0.885	0.62	0.735	0.745	0.74	0.57	0.715	0.98	0.585
		DI	0.145	0.17	0.215	0.205	0.22	0.225	0.23	0.205	0.215	0.225	0.235	0.225	0.235	0.205	0.165	0.21	0.17	0.245	0.245	0.165	0.18	0.055	0.215	0.22	0.235	0.225	0.22	0.19	0.135	0.21	0.235	0.235	0.185	0.245	0.21	0.06	0.225	0.2	0.18	0.145	0.215	0.24	0.23	0.23	0.195	0.14	0.215
		DI	0.335	0.32	0.32	0.33	0.335	0.32	0.275	0.115	0.14	0.36	0.37	0.105	0.43	0.2	0.38	0.15	0.385	0.365	0.4	0.37	0.295	0.345	0.36	0.23	0.245	0.39	0.415	0.34	0.34	0.27	0.33	0.27	0.24	0.175	0.215	0.145	0.34	0.37	0.32	0.355	0.35	0.215	0.225	0.26	0.36	0.365	0.16
		DI	0.525	0.08	0.13	0.235	0.545	0.495	0.205	0.455	0.465	0.375	0.37	0.41	0.41	0.455	0.375	0.42	0.42	0.385	0.41	0.445	0.365	0.395	0.1	0.39	0.32	0.44	0.445	0.385	0.325	0.315	0.37	0.375	0.38	0.41	0.45	0.375	0.32	0.175	0.45	0.445	0.39
		DI	0.095	0.085	0.085	0.095	0.09	0.1	0.09	0.09	0.085	0.09	0.08	0.085	0.09	0.09	0.09	0.1	0.095	0.09	0.095	0.09	0.095	0.085	0.095	0.09	0.085	0.09	0.09	0.09	0.095	0.1	0.095	0.095	0.095	0.1	0.09	0.095	0.095	0.09	0.09	0.095	0.09	0.1	0.095	0.085	0.095	0.09	0.09
		DI	0.195	0.195	0.185	0.075	0.205	0.17	0.22	0.195	0.195	0.14	0.18	0.175	0.275	0.05	0.215	0.2	0.235	0.24	0.18	0.22	0.18	0.22	0.06	0.195	0.18	0.22	0.175	0.195	0.05	0.205	0.155	0.215	0.215	0.275	0.16	0.22	0.265	0.08	0.205	0.185	0.22	0.16	0.22	0.24	0.155	0.215	0.21
		DI	0.365	0.31	0.27	0.24	0.22	0.215	0.15	0.35	0.855	0.565	0.395	0.37	0.29	0.265	0.175	0.125	0.12	0.115	0.085	0.125	0.19	0.445	1.42	0.775	0.415	0.33	0.25	0.215	0.19	0.18	0.15	0.165	0.3	0.895	0.55	0.45	0.355	0.3	0.27	0.22	0.205	0.185	0.325	0.355	0.39	0.81	0.48
		DI	0.27	0.58	0.235	0.475	0.305	0.535	0.425	0.26	0.37	0.245	0.425	0.215	0.6	0.23	0.205	0.31	0.28	0.195	0.41	0.58	0.265	0.235	0.39	0.645	0.27	0.335	0.205	0.18	0.175	0.42	0.615	0.25	0.54	0.285	0.15	0.4	0.195	0.525	0.335	0.265	0.625	0.215	0.525	0.38	0.255
		DI	0.04	0.21	0.375	0.445	0.225	0.38	0.375	0.175	0.19	0.315	0.42	0.135	0.265	0.405	0.385	0.37	0.075	0.315	0.33	0.295	0.34	0.36	0.265	0.305	0.365	0.32	0.205	0.325	0.285	0.65	0.2	0.31	0.355	0.295	0.33	0.33	0.28	0.385	0.285	0.365
		DI	0.675	0.57	0.375	0.765	0.575	0.615	0.7	0.555	0.62	0.575	0.62	0.59	0.63	0.555	0.61	0.595	0.675	0.53	0.645	0.625	0.565	0.655	0.575	0.605	0.59	0.715	0.605	0.68	0.515	0.7	0.605	0.595	0.725	0.565
		DI	0.395	0.615	0.05	0.065	0.76	0.445	0.145	0.67	0.645	0.195	0.05	0.77	0.31	0.1	0.67	0.05	0.665	0.66	0.745	0.1	0.615	0.045	0.54	0.445	0.51	0.19	0.675	0.27	0.715	0.13	0.09	0.735	0.14	0.1	0.67	0.065	0.14	0.05
		DI	0.4	0.45	0.47	0.045	0.485	0.385	0.32	0.46	0.28	0.33	0.49	0.4	0.465	0.27	0.31	0.335	0.35	0.29	0.13	0.365	0.43	0.335	0.405	0.435	0.36	0.295	0.12	0.395	0.295	0.325	0.485	0.31	0.37	0.745	0.45	0.385	0.575
		DI	1.355	1.385	1.47	1.375	1.345	1.46	1.595	1.445	1.575	1.395	1.34
		DI	0.6	0.68	0.525	0.48	0.6	0.695	0.52	0.54	0.685	0.715	0.515	0.49	0.6	0.56	0.455	0.585	0.6	0.505	0.45	0.575	0.46	0.44	0.61	0.645	0.47	0.58	0.49	0.45	0.62	0.705	0.655	0.515	0.675
		DI	0.395	0.375	0.18	0.07	0.575	0.45	0.31	0.37	0.205	0.155	0.11	0.06	0.115	0.175	0.095	0.165	0.145	0.05	0.365	0.71	0.51	0.38	0.505	0.51	0.345	0.415	0.165	0.07	0.225	0.07	0.2	0.675	0.5	0.405	0.44	0.505	0.505	0.34	0.44	0.455	0.35	0.32	0.44	0.495	0.475	0.285	0.425
		DI	0.43	0.245	0.185	0.495	0.28	0.24	0.24	0.4	0.195	0.245	0.16	0.485	0.495	0.465	0.45	0.43	0.46	0.455	0.42	0.215	0.23	0.445	0.45	0.44	0.4	0.465	0.465	0.44	0.405	0.17	0.175	0.215	0.47	0.225	0.415	0.49	0.475	0.45	0.505	0.43	0.42	0.45	0.25	0.085
		DI	0.88	0.81	0.83	0.71	0.735	0.33	0.24	0.83	0.715	0.58	0.705	0.825	0.51	0.98	0.345	0.305	0.33	0.195	0.245	0.18	0.29	0.96	0.965	0.51	0.44	0.235	1.495	0.315	0.855	0.555	0.655
		DI	0.41	0.93	0.785	1.065	0.415	0.58	0.315	0.255	0.33	0.25	0.15	0.505	1.03	1.02	0.32	0.21	0.245	0.3	0.415	0.89	0.955	0.085	0.265	1.33	0.285	0.155	0.165	1.075	0.99	1.135	0.05	0.155	0.52	0.72
		DI	0.76	0.33	0.27	0.51	0.425	0.445	0.46	0.45	0.47	0.435	0.735	0.23	0.2	0.06	0.06	0.05	0.785	0.465	0.795	0.49	0.47	0.455	0.835	0.38	0.515	0.835	0.415	0.43	0.45	0.43	0.425	0.415	0.415	0.685	0.475	0.685	0.43	0.42	0.4	0.785
		DI	0.68	0.71	0.73	0.67	0.46	0.715	0.775	0.73	0.52	0.665	0.71	0.71	0.53	0.44	0.685	0.715	0.71	0.69	0.42	0.685	0.705	0.675	0.575	0.445	0.605	0.76	0.745	0.72	0.58
		DI	0.295	0.28	0.28	0.29	0.305	0.3	0.31	0.25	0.24	0.255	0.27	0.26	0.29	0.27	0.285	0.27	0.28	0.24	0.285	0.285	0.29	0.29	0.29	0.285	0.265	0.24	0.29	0.295	0.315	0.325	0.27	0.28	0.305	0.295	0.315	0.295	0.255	0.3	0.3	0.31	0.3	0.3	0.26	0.305	0.32	0.3	0.29
		DI	0.2	0.23	0.155	0.2	0.215	0.57	0.215	0.25	0.315	0.255	0.3	0.2	0.255	0.305	0.29	0.26	0.205	0.225	0.205	0.155	0.26	0.25	0.23	0.26	0.285	0.25	0.285	0.26	0.205	0.23	0.28	0.29	0.185	0.275	0.195	0.195	0.195	0.2	0.165	0.175	0.25	0.27	0.25	0.285	0.215	0.27	0.275
		DI	0.3	0.285	0.25	0.245	0.3	0.315	0.3	0.18	0.29	0.235	0.2	0.205	0.28	0.28	0.255	0.205	0.26	0.32	0.255	0.28	0.205	0.27	0.3	0.25	0.27	0.28	0.215	0.235	0.22	0.175	0.225	0.21	0.28	0.29	0.165	0.26	0.23	0.22	0.32	0.315	0.795	0.215	0.235	0.22	0.295	0.225	0.26
		DI	0.07	0.065	0.05	0.055	0.055	0.055	0.06	0.065	0.05	0.085	0.105	0.115	0.125	0.135	0.175	0.385	0.655	0.39	0.305	0.22	0.215	0.27	0.21	0.3	0.18	0.395	0.24	0.22	0.225	0.275	0.2	0.32	0.215	0.19	0.225	0.06	0.06	0.1	0.055	0.075	0.045	0.055	0.055	0.055	0.06	0.08	0.085
		DI	0.505	0.69	0.785	0.29	0.835	0.775	0.89	0.97	0.885	0.915	1	0.835	0.93	0.715	0.915	0.325	1	1.015	1	0.99	0.74	0.06
		DI	0.76	0.73	1.035	0.81	0.79	1.01	0.765	0.805	0.695	0.71	0.99	0.845	0.695	0.695	0.725	0.83	0.465	0.795	0.71	0.75	0.675	0.56	0.715	0.55	0.76	0.495
		DI	0.88	0.175	1.63	0.57	1.175	0.66	1.24	0.24	1.555	1.32	0.31	1.595	0.755	0.895	0.955	1.17	0.34	1.31	0.225	1.455
		DI	0.53	0.08	0.505	0.54	0.485	0.555	0.53	0.46	0.46	0.305	0.36	0.11	0.535	0.475	0.54	0.545	0.375	0.525	0.525	0.315	0.26	0.59	0.43	0.145	0.34	0.565	0.435	0.715	0.53	0.505	0.595	0.54	0.4	0.655	0.205	0.18	0.46	0.45	0.405
		DI	0.745	0.62	0.665	0.715	0.615	0.79	0.695	0.56	0.675	0.685	0.485	0.69	0.81	0.605	0.735	0.65	0.715	0.68	0.67	0.765	0.635	0.785	0.69	0.765	0.65	0.725	0.665	0.81	0.565
		DI	0.43	0.465	0.515	0.45	0.35	0.63	0.545	0.495	0.525	0.43	0.565	0.45	0.455	0.505	0.435	0.475	0.655	0.425	0.53	0.335	0.475	0.43	0.455	0.62	0.655	0.415	0.55	0.355	0.535	0.39	0.365	0.46	0.435	0.59	0.415	0.535	0.44	0.435	0.465	0.475
		DI	0.43	0.48	0.535	0.495	0.435	0.445	0.45	0.36	0.35	0.42	0.4	0.525	0.585	0.585	0.46	0.46	0.49	0.475	0.45	0.475	0.385	0.325	0.33	0.345	0.39	0.625	0.45	0.55	0.575	0.55	0.535	0.415	0.485	0.43	0.38	0.505	0.49	0.59	0.565	0.435	0.48	0.525
		DI	0.44	0.24	0.26	0.235	0.25	0.455	0.43	0.355	0.39	0.33	0.315	0.39	0.405	0.375	0.46	0.295	0.385	0.39	0.365	0.355	0.435	0.325	0.42	0.335	0.28	0.365	0.45	0.355	0.415	0.345	0.25	0.295	0.44	0.44	0.3	0.175	0.31	0.385	0.585	0.325	0.365	0.435	0.36	0.36	0.395	0.495	0.385
		DI	0.29	0.23	0.225	0.245	0.305	0.31	0.33	0.315	0.225	0.235	0.3	0.33	0.33	0.28	0.225	0.22	0.225	0.26	0.31	0.305	0.315	0.31	0.29	0.23	0.245	0.285	0.31	0.315	0.265	0.265	0.255	0.225	0.24	0.28	0.27	0.24	0.285	0.29	0.335	0.32	0.27	0.255	0.22	0.275	0.305	0.33	0.25
		DI	0.865	0.7	0.55	0.855	0.49	0.535	0.755	0.8	0.81	0.755	0.595	0.79	0.775	0.865	0.885	0.895	0.87	0.575	0.865	0.635	0.785	0.85	0.8	0.48	0.895	0.86	0.69
		DI	0.73	1.005	0.705	0.72	1.02	0.83	0.915	0.915	0.615	0.62	0.735	0.67	0.755	0.64	0.58	0.645	0.735	0.8	0.695	0.685	0.63	0.945	0.845	0.8
		DI	0.535	1.145	1.005	0.965	0.94	0.96	1.085	1.01	0.885	1.075	0.755	0.955	1.035	0.895	0.955	0.895	0.775	0.975	0.89	0.985	1.01	0.84	0.985	0.07
		DI	0.53	0.745	0.675	0.5	0.685	0.745	0.775	0.795	0.645	0.74	0.585	0.74	0.72	0.73	0.765	0.67	0.75	0.755	0.76	0.245	0.09	0.06	0.075	0.06	0.06	0.125	1.615	0.905	0.915	0.87	0.8	0.765	0.735	0.765
		SI	0.26	0.585	0.265	0.255	0.26	0.255	0.25	0.555	0.25	0.355	0.26	0.245	0.205	0.255	0.255	0.53	0.27	0.26	0.27	0.535	0.27	0.52	0.27	0.255	0.49	0.275	0.69	0.275	0.53	0.27	0.265	0.245	0.36	0.255	0.25	0.2	0.255
		SI	0.3	0.395	0.265	0.275	0.275	0.265	0.27	0.345	0.305	0.26	0.27	0.25	0.26	0.43	0.29	0.265	0.265	0.27	0.35	0.275	0.285	0.32	0.285	0.265	0.265	0.265	0.26
		SI	0.315	0.36	0.345	0.295	0.275	0.965	0.285	0.345	0.355	0.305	0.315	0.28	0.315	0.3	0.34	0.285	0.285	0.265	0.3	0.7	1.135	0.36	0.305	0.35	0.305
		SI	0.24	0.415	0.25	0.27	0.28	0.325	0.305	0.29	0.265	0.26	0.315	0.33	0.265	0.335	0.335	0.435	0.255	0.245	0.28	0.3	0.265	0.325	0.305	0.33	0.315	0.3	0.35	0.275	0.29	0.28	0.295	0.285	0.24	0.23	0.26	0.245	0.225	0.23	0.3
		SI	0.29	0.31	0.285	0.765	0.35	0.315	0.28	0.305	0.295	0.285	0.3	0.325	0.275	0.585	0.38	0.32	0.35	0.35	0.305	0.325	0.295	0.29	0.355	0.295	0.29	0.31
		SI	0.25	0.235	0.25	0.28	0.265	0.255	0.25	0.27	0.25	0.24	0.235	0.26	0.24	0.22	0.23	0.27	0.28	0.28	0.28	0.3	0.3	0.295	0.25	0.305	0.29	0.27	0.245	0.22	0.225	0.23	0.245	0.22	0.235	0.28	0.25	0.265	0.23	0.285	0.275	0.295	0.275	0.28	0.3	0.275	0.29	0.255	0.26
		SI	0.22	0.23	0.22	0.21	0.235	0.225	0.22	0.22	0.22	0.22	0.22	0.21	0.22	0.23	0.225	0.22	0.22	0.22	0.22	0.205	0.22	0.22	0.22	0.235	0.23	0.225	0.23	0.23	0.21	0.22	0.235	0.225	0.235	0.235	0.23	0.205	0.22	0.235	0.235	0.23	0.235	0.22	0.23	0.22	0.215	0.2	0.23
		SI	0.25	0.25	0.24	0.235	0.245	0.245	0.245	0.245	0.25	0.25	0.235	0.25	0.255	0.245	0.24	0.25	0.25	0.23	0.255	0.255	0.235	0.24	0.25	0.245	0.245	0.255	0.24	0.255	0.24	0.25	0.255	0.25	0.235	0.25	0.265	0.25	0.26	0.265	0.26
		SI	0.2	0.285	0.195	0.205	0.21	0.205	0.29	0.2	0.2	0.21	0.32	0.215	0.195	0.2	0.215	0.295	0.725	0.205	0.2	0.21	0.19	0.2	0.205	0.195	0.215	0.225	0.205	0.21	0.205	0.31	0.195	0.205	0.21	0.21	0.215	0.21	0.2	0.2	0.21	0.21	0.215	0.2	0.2	0.205	0.2	0.21	0.205
		SI	0.28	0.275	0.275	0.275	0.28	0.265	0.265	0.275	0.26	0.325	0.29	0.27	0.265	0.295	0.32	0.285	0.28	0.275	0.345	0.29	0.28	0.29	0.27	0.275	0.28	0.295	0.275	0.295	0.345
		SI	0.21	0.195	0.2	0.235	0.2	0.195	0.21	0.19	0.21	0.21	0.2	0.19	0.205	0.2	0.19	0.18	0.185	0.19	0.205	0.195	0.205	0.185	0.185	0.19	0.19	0.2	0.2	0.205	0.2	0.185	0.19	0.195	0.19	0.195	0.205	0.18	0.195	0.215	0.215	0.2	0.185	0.19	0.19	0.22	0.215	0.19	0.205
		SI	0.23	0.27	0.22	0.215	0.485	0.225	0.18	0.49	0.28	0.18	0.405	0.165	0.16	0.215	0.59	0.25	0.17	0.36	0.17	0.245	0.225	0.35	0.245	0.47	0.205	0.355	0.18	0.2	0.24	0.235	0.255	0.325	0.16	0.51	0.305	0.355	0.165	0.23	0.23	0.22	0.305	0.21	0.16	0.455	0.23	0.155	0.2
		SI	0.305	0.31	0.295	0.295	0.43	0.32	0.29	0.505	0.295	0.305	0.295	0.53	0.295	0.295	0.295	0.52	0.29	0.525	0.3	0.305	0.305	0.325	0.29	0.295	0.43	0.295	0.29	0.275	0.295	0.515	0.28	0.295	0.42	0.53	0.295	0.3	0.44	0.44	0.275	0.29
		SI	0.18	0.18	0.17	0.17	0.165	0.175	0.18	0.18	0.185	0.18	0.185	0.18	0.17	0.175	0.16	0.175	0.175	0.18	0.17	0.185	0.18	0.17	0.175	0.18	0.175	0.175	0.17	0.17	0.165	0.175	0.165	0.17	0.175	0.175	0.18	0.18	0.18	0.18	0.175	0.17	0.165	0.18	0.18	0.18	0.18	0.175	0.18
		SI	0.19	0.43	0.2	0.185	0.185	0.31	0.185	0.345	0.2	0.2	0.2	0.41	0.185	0.185	0.18	0.575	0.355	0.185	0.205	0.185	0.43	0.18	0.19	0.19	0.23	0.195	0.405	0.195	0.185	0.19	0.19	0.19	0.415	0.195	0.2	0.445	0.2	0.195	0.19	0.415	0.2	0.195	0.335	0.195	0.195	0.19	0.305
		SI	0.23	0.23	0.22	0.225	0.245	0.23	0.215	0.22	0.26	0.23	0.23	0.23	0.225	0.225	0.22	0.22	0.21	0.25	0.255	0.245	0.255	0.265	0.275	0.275	0.24	0.235	0.23	0.225	0.22	0.215	0.235	0.225	0.225	0.245	0.235	0.235	0.225	0.22	0.22	0.215	0.22	0.24	0.245	0.285	0.235	0.25	0.25
		SI	0.29	0.29	0.285	0.325	0.3	0.285	0.28	0.275	0.275	0.27	0.275	0.275	0.275	0.28	0.265	0.265	0.265	0.275	0.265	0.28	0.41	0.28	0.255	0.28	0.33	0.28	0.27	0.27	0.265	0.275	0.275	0.27	0.28	0.27	0.31	0.28	0.375	0.275	0.295	0.275	0.285	0.28	0.29	0.385
		SI	0.28	0.35	0.535	0.48	0.525	0.64	0.375	0.29	0.415	0.43	0.645	0.295	0.38	0.525	0.46	0.395	0.155	0.67	0.375	0.385	0.5	0.375	0.365	0.39	0.635	0.29	0.385	0.4	0.395	0.465	0.375	0.415	0.7	0.475	0.365	0.46	0.55	0.38	0.37
		SI	0.255	0.26	0.225	0.255	0.255	0.25	0.25	0.25	0.25	0.25	0.24	0.255	0.25	0.25	0.255	0.255	0.305	0.255	0.255	0.255	0.255	0.265	0.25	0.255	0.25	0.255	0.255	0.25	0.25	0.25	0.255	0.245	0.25
		SI	0.325	0.56	0.51	0.425	0.23	0.33	0.31	0.51	0.565	0.205	0.455	0.225	0.335	0.305	0.57	0.215	0.53	0.535	0.25	0.32	0.585	0.225	0.52	0.335	0.32	0.64	0.215	0.805	0.21	0.305	0.305	0.21	0.3	0.295	0.535	0.51	0.595
		SI	0.86	0.76	0.24	0.425	0.24	0.27	0.585	0.365	0.225	0.795	0.265	0.195	0.22	0.655	0.225	0.3	0.245	0.34	0.55	0.315	0.35	0.755	0.48	0.245	0.275	0.355	0.67	0.24	0.305	0.32	0.195	0.605	0.83	0.39	0.25	0.81
		SI	0.545	0.425	0.415	0.405	0.415	0.415	0.415	0.43	0.435	0.435
		SI	0.32	0.34	0.355	0.335	0.305	0.32	0.335	0.325	0.315	0.34	0.345	0.335	0.32	0.34	0.325	0.305	0.315	0.32	0.31	0.315	0.325	0.315	0.315	0.33	0.33	0.335	0.34	0.325	0.32	0.315	0.345	0.315
		SI	0.235	0.25	0.22	0.51	0.235	0.25	0.24	0.23	0.195	0.385	0.195	0.19	0.195	0.19	0.185	0.195	0.41	0.18	0.195	0.235	0.265	0.255	0.245	0.27	0.25	0.25	0.225	0.405	0.475	0.215	0.215	0.255	0.255	0.25	0.255	0.245	0.27	0.25	0.26	0.25	0.26	0.235	0.255	0.255	0.275	0.245	0.265
		SI	0.205	0.195	0.29	0.21	0.365	0.19	0.61	0.2	0.19	0.195	0.28	0.305	0.315	0.32	0.55	0.33	0.33	0.325	0.22	0.2	0.325	0.32	0.32	0.315	0.32	0.325	0.315	0.32	0.215	0.19	0.185	0.54	0.2	0.31	0.3	0.315	0.315	0.505	0.325	0.325	0.32	0.225	0.21
		SI	0.3	0.29	0.305	0.635	0.275	0.27	0.265	0.28	0.275	0.295	0.645	0.305	0.29	0.28	0.27	0.26	0.26	0.255	0.26	0.26	0.26	0.28	0.29	0.275	0.27	0.73	0.285	0.28	0.3	0.29
		SI	0.295	0.305	0.315	0.305	0.27	0.27	0.26	0.255	0.25	0.25	0.26	0.265	0.285	0.295	0.275	0.275	0.27	0.285	0.29	0.32	0.325	0.305	0.305	0.635	0.285	0.275	0.275	0.29	0.625	0.32	0.29	0.31	0.315
		SI	0.26	0.255	0.235	0.255	0.25	0.25	0.22	0.215	0.215	0.22	0.22	0.215	0.705	0.36	0.39	0.4	0.25	0.25	0.25	0.245	0.26	0.26	0.28	0.265	0.265	0.265	0.255	0.25	0.25	0.25	0.25	0.25	0.255	0.255	0.265	0.265	0.26	0.255	0.255
		SI	0.36	0.35	0.35	1.23	0.305	0.295	0.285	0.345	0.35	0.345	0.34	0.35	0.31	0.325	0.305	0.345	0.335	0.365	0.365	0.305	0.355	0.365	0.325	0.32	0.35	0.3	0.34	0.36
		SI	0.23	0.235	0.23	0.235	0.235	0.23	0.235	0.23	0.225	0.23	0.235	0.23	0.23	0.23	0.235	0.23	0.235	0.235	0.23	0.23	0.235	0.23	0.235	0.235	0.24	0.23	0.235	0.23	0.235	0.24	0.23	0.23	0.23	0.235	0.23	0.245	0.235	0.235	0.24	0.24	0.24	0.25	0.24	0.235	0.24	0.235	0.235
		SI	0.19	0.19	0.185	0.18	0.215	0.215	0.195	0.19	0.195	0.19	0.185	0.185	0.175	0.185	0.185	0.195	0.185	0.18	0.195	0.18	0.18	0.18	0.18	0.185	0.19	0.195	0.185	0.19	0.185	0.185	0.185	0.205	0.185	0.175	0.195	0.18	0.175	0.185	0.18	0.175	0.18	0.19	0.19	0.19	0.18	0.18	0.19
		SI	0.205	0.225	0.22	0.205	0.2	0.21	0.275	0.205	0.25	0.25	0.205	0.24	0.205	0.21	0.27	0.255	0.2	0.25	0.21	0.255	0.21	0.195	0.205	0.2	0.205	0.26	0.225	0.21	0.205	0.245	0.265	0.215	0.21	0.275	0.21	0.265	0.27	0.205	0.21	0.205	0.265	0.225	0.255	0.205	0.26	0.215	0.21
		SI	0.48	0.325	0.14	0.14	0.135	0.15	0.145	0.14	0.14	0.15	0.16	0.155	0.16	0.16	0.505	0.205	0.21	0.205	0.195	0.205	0.2	0.21	0.375	0.205	0.355	0.2	0.195	0.19	0.195	0.195	0.345	0.195	0.2	0.35	0.19	0.43	0.13	0.485	0.145	0.15	0.32	0.14	0.135	0.135	0.135	0.145	0.145
		SI	0.635	0.545	0.245	0.39	0.45	0.76	0.575	0.705	0.685	0.71	0.57	0.335	0.555	0.71	0.425	0.335	0.665	0.62	0.605	0.48	0.335
		SI	0.325	0.6	0.335	0.325	0.58	0.34	0.32	0.315	0.31	0.585	0.33	0.31	0.315	0.315	0.61	0.645	0.34	0.335	0.39	0.34	0.325	0.315	0.325	0.315	0.325
		SI	0.33	0.645	0.32	0.72	0.32	0.49	0.315	0.755	0.67	0.305	0.67	0.315	0.475	0.455	0.485	0.315	0.62	0.325	0.445
		SI	0.16	0.235	0.36	0.345	0.37	0.385	0.265	0.37	0.25	0.275	0.26	0.255	0.37	0.35	0.375	0.255	0.455	0.365	0.155	0.135	0.275	0.37	0.26	0.25	0.46	0.36	0.235	0.485	0.375	0.47	0.375	0.375	0.28	0.26	0.26	0.275	0.5	0.475
		SI	0.29	0.45	0.275	0.475	0.285	0.285	0.31	0.445	0.275	0.31	0.455	0.27	0.28	0.44	0.275	0.46	0.265	0.445	0.28	0.275	0.425	0.3	0.475	0.295	0.455	0.285	0.445	0.325
		SI	0.265	0.26	0.27	0.26	0.26	0.265	0.27	0.255	0.26	0.255	0.27	0.28	0.265	0.275	0.29	0.275	0.275	0.265	0.27	0.255	0.265	0.28	0.27	0.265	0.265	0.255	0.27	0.265	0.26	0.265	0.265	0.255	0.265	0.27	0.265	0.265	0.265	0.265	0.255
		SI	0.25	0.24	0.24	0.235	0.245	0.265	0.23	0.235	0.24	0.235	0.25	0.24	0.235	0.235	0.235	0.23	0.22	0.235	0.22	0.215	0.25	0.245	0.26	0.255	0.22	0.225	0.24	0.215	0.23	0.275	0.235	0.235	0.225	0.24	0.255	0.235	0.24	0.25	0.245	0.245	0.24
		SI	0.25	0.245	0.25	0.245	0.245	0.245	0.23	0.22	0.225	0.235	0.23	0.235	0.24	0.22	0.215	0.835	0.24	0.245	0.225	0.215	0.235	0.22	0.23	0.23	0.245	0.24	0.215	0.225	0.23	0.23	0.22	0.22	0.245	0.235	0.23	0.22	0.225	0.23	0.23	0.23	0.245	0.255	0.25	0.24	0.235	0.225	0.225
		SI	0.24	0.24	0.235	0.235	0.235	0.23	0.23	0.235	0.235	0.23	0.23	0.23	0.24	0.23	0.23	0.24	0.235	0.225	0.24	0.235	0.235	0.245	0.24	0.22	0.23	0.235	0.235	0.25	0.225	0.24	0.235	0.23	0.225	0.23	0.225	0.225	0.23	0.23	0.23	0.24	0.23	0.235	0.235	0.23	0.225	0.24	0.22
		SI	0.335	0.295	0.33	0.72	0.29	0.32	0.325	0.325	0.365	0.305	0.32	0.345	0.325	0.335	0.34	0.335	0.3	0.38	0.295	0.295	0.32	0.32	0.29	0.305	0.355	0.285
		SI	0.43	0.43	0.435	0.44	0.43	0.425	0.445	0.42	0.415	0.43	0.43	0.435	0.415	0.43	0.42	0.425	0.51	0.49	0.475	0.425	0.43	0.415	0.425
		SI	0.37	0.375	0.365	0.37	0.37	0.37	0.375	0.355	0.355	0.355	0.35	0.355	0.355	0.355	0.355	0.35	0.355	0.355	0.35	0.35	0.36	0.36	0.355
		SI	0.245	0.255	0.26	0.255	0.25	0.205	0.245	0.265	0.24	0.265	0.27	0.24	0.265	0.255	0.235	0.22	0.215	0.19	0.22	0.18	0.185	0.195	0.19	0.19	0.195	0.23	0.615	0.275	0.285	0.255	0.25	0.255	0.245
	1wf	DI	0.185	0.225	0.21	0.25	0.19	0.225	0.23	0.255	0.23	0.235	0.235	0.22	0.21	0.17	0.225	0.205	0.26	0.27	0.23	0.245	0.215	0.21	0.215	0.24	0.14	0.195	0.19	0.205	0.25	0.235	0.255	0.265	0.17	0.26	0.26	0.175	0.225	0.22	0.25	0.21	0.225	0.195	0.23	0.21	0.225	0.27	0.23
		DI	0.795	0.82	0.715	0.725	0.685	0.725	0.68	0.775	0.83	0.755	0.765	0.755	0.7	0.72	0.74	0.72	0.735	0.765	0.765	0.39	0.535	0.78	0.775	0.79	0.735	0.8	0.785	0.71
		DI	0.215	0.22	0.5	0.295	0.49	0.9	0.25	0.25	0.675	0.275	0.275	0.745	0.355	0.32	0.26	0.205	0.45	0.845	0.31	0.81	0.27	0.28	0.48	0.835	0.255	0.24	0.7	0.255	0.815	0.295	0.24	0.71	0.3	0.82	0.29	0.275	0.43	0.245	0.665	0.235	0.72	0.285
		DI	0.53	0.54	0.555	0.58	0.595	0.555	0.54	0.585	0.57	0.54	0.585	0.505	0.565	0.55	0.56	0.49	0.595	0.595	0.6	0.48	0.57	0.57	0.515	0.57	0.525	0.575	0.575	0.565	0.535	0.57	0.595	0.55	0.595	0.54
		DI	0.18	0.28	0.465	0.415	0.38	0.395	0.28	0.345	0.19	0.185	0.18	0.46	0.23	0.48	0.3	0.14	0.49	0.275	0.235	0.49	0.185	0.205	0.17	0.52	0.23	0.245	0.265	0.075	0.2	0.295	0.255	0.31	0.39	0.17	0.17	0.56	0.36	0.055	0.22	0.395	0.35	0.415	0.365	0.115	0.255	0.315	0.265
		DI	0.185	0.15	0.21	0.28	0.195	0.25	0.225	0.255	0.245	0.14	0.19	0.3	0.17	0.22	0.245	0.07	0.19	0.07	0.2	0.05	0.175	0.05	0.235	0.21	0.13	0.205	0.23	0.23	0.21	0.07	0.165	0.295	0.14	0.2	0.22	0.23	0.185	0.22	0.15	0.04	0.195	0.045	0.225	0.225	0.275	0.195	0.265
		DI	0.13	0.13	0.14	0.14	0.15	0.16	0.13	0.155	0.17	0.17	0.175	0.14	0.135	0.15	0.155	0.17	0.135	0.165	0.145	0.135	0.16	0.16	0.17	0.125	0.115	0.14	0.14	0.155	0.145	0.16	0.135	0.12	0.14	0.15	0.155	0.16	0.155	0.15	0.175	0.16	0.145	0.125	0.14	0.155	0.175	0.185	0.14
		DI	0.135	0.14	0.13	0.145	0.13	0.14	0.15	0.15	0.15	0.15	0.145	0.14	0.145	0.145	0.15	0.145	0.155	0.135	0.15	0.145	0.14	0.15	0.145	0.145	0.145	0.15	0.14	0.15	0.14	0.145	0.12	0.145	0.11	0.105	0.15	0.14	0.12	0.15	0.125	0.145	0.135	0.14	0.135	0.145	0.13	0.155	0.145
		DI	0.345	0.29	0.27	0.215	0.36	0.14	0.23	0.3	0.36	0.725	0.315	0.255	0.28	0.325	0.395	0.275	0.215	0.145	0.42	0.41	0.775	0.25	0.26	0.2	0.24	0.24	0.275	0.235	0.175	0.33	0.41	0.36	0.255	0.445	0.37	0.24	0.22	0.32	0.31	0.225	0.17	0.28	0.205	0.335	0.51	0.37	0.28
		DI	0.92	0.52	0.475	0.475	0.455	0.45	0.475	0.475	0.465	0.5	0.475	0.495	0.465	0.465	0.48	0.465	0.475	0.46	0.47	0.47	0.475	0.48	0.485	0.475	0.465	0.465	0.465	0.49	0.485	0.465	0.46	0.49	0.485	0.485	0.47	0.5	0.485	0.835	0.575	0.575
		DI	0.535	0.42	0.58	0.455	0.37	0.62	0.565	0.495	0.41	0.505	0.32	0.64	0.48	0.485	0.475	0.46	0.52	0.495	0.42	0.57	0.495	0.47	0.53	0.49	0.46	0.54	0.455	0.38	0.455	0.445	0.72	0.375	0.51	0.485	0.485	0.39	0.595	0.475
		DI	0.37	0.36	0.23	0.075	0.42	0.405	0.395	0.275	0.16	0.48	0.37	0.345	0.29	0.145	0.415	0.42	0.36	0.4	0.285	0.16	0.52	0.395	0.335	0.265	0.125	0.345	0.425	0.435	0.385	0.19	0.095	0.41	0.42	0.325	0.16	0.045	0.42	0.31	0.365	0.25	0.09	0.485	0.39	0.405	0.25	0.14	0.465
		DI	0.255	0.245	0.255	0.25	0.255	0.24	0.235	0.24	0.255	0.26	0.26	0.255	0.25	0.25	0.255	0.25	0.255	0.255	0.235	0.24	0.24	0.245	0.24	0.235	0.235	0.245	0.245	0.24	0.245	0.25	0.245	0.245	0.245	0.245	0.245	0.235	0.23	0.245	0.25	0.245	0.255	0.24	0.24	0.26	0.25	0.245	0.25
		DI	0.185	0.18	0.205	0.215	0.21	0.205	0.215	0.205	0.21	0.23	0.195	0.195	0.225	0.23	0.22	0.22	0.24	0.22	0.2	0.22	0.205	0.215	0.19	0.225	0.205	0.225	0.205	0.22	0.215	0.19	0.19	0.2	0.2	0.215	0.22	0.23	0.23	0.22	0.22	0.185	0.2	0.215	0.225	0.19	0.195	0.2	0.2
		DI	0.565	0.415	0.485	0.605	0.625	0.655	0.12	0.665	0.715	0.755	0.61	0.5	0.65	0.605	0.73	0.605	0.575	0.65	0.6	0.585	0.685	0.5	0.64	0.645	0.53	0.645	0.125	0.125	0.09	0.11	0.12	0.105	0.145	0.09	1.055	0.74	0.66	0.63
		DI	0.285	0.26	0.23	0.38	0.21	0.385	0.24	0.305	0.36	0.24	0.235	0.37	0.255	0.21	0.22	0.195	0.165	0.165	0.185	0.245	0.355	0.16	0.19	0.22	0.305	0.245	0.355	0.255	0.17	0.38	0.32	0.12	0.295	0.385	0.245	0.31	0.23	0.25	0.375	0.255	0.225	0.255	0.39	0.235	0.295	0.175	0.37
		DI	0.23	0.105	0.52	0.245	0.1	0.325	0.62	0.245	0.28	0.84	0.385	0.235	0.62	0.22	0.1	0.805	0.275	0.135	0.86	0.29	0.11	0.205	0.785	0.12	0.61	0.3	0.165	0.86	0.35	0.22	0.615	0.18	0.48	0.235	0.16	0.8	0.4	0.38	0.27	0.145	0.98	0.53	0.37	0.24	0.54
		DI	0.385	0.545	0.305	0.495	0.36	0.37	0.46	0.39	0.45	0.45	0.525	0.32	0.29	0.575	0.425	0.475	0.39	0.305	0.39	0.42	0.445	0.325	0.595	0.445	0.415	0.465	0.425	0.415	0.32	0.53	0.45	0.46	0.425	0.395	0.425	0.465	0.475	0.47	0.335	0.48	0.41
		DI	0.35	0.43	0.4	0.395	0.375	0.375	0.42	0.46	0.39	0.37	0.3	0.43	0.355	0.39	0.34	0.47	0.38	0.41	0.385	0.37	0.45	0.375	0.41	0.405	0.365	0.365	0.375	0.375	0.32	0.47	0.455	0.36	0.375	0.34	0.425	0.455	0.36	0.375	0.33	0.32	0.355	0.48	0.385
		DI	0.39	0.505	0.475	0.51	0.475	0.48	0.51	0.44	0.425	0.43	0.33	0.32	0.32	0.35	0.365	0.355	0.34	0.365	0.42	0.425	0.445	0.435	0.46	0.415	0.415	0.42	0.44	0.48	0.51	0.425	0.4	0.355	0.295	0.36	0.365	0.495	0.475	0.5	0.54	0.5	0.485
		DI	0.36	0.315	0.18	0.21	0.285	0.195	0.185	0.185	0.275	0.3	0.355	0.365	0.21	0.19	0.215	0.33	0.35	0.34	0.345	0.335	0.33	0.205	0.2	0.195	0.34	0.36	0.32	0.155	0.21	0.355	0.4	0.37	0.33	0.305	0.26	0.36	0.335	0.335	0.34	0.205	0.17	0.205	0.335	0.36	0.355	0.235	0.3
		DI	0.235	0.225	0.225	0.215	0.22	0.225	0.225	0.23	0.225	0.22	0.225	0.23	0.235	0.215	0.215	0.215	0.21	0.2	0.21	0.215	0.205	0.205	0.215	0.205	0.21	0.22	0.21	0.205	0.21	0.22	0.215	0.22	0.21	0.215	0.215	0.205	0.21	0.21	0.21	0.205	0.215	0.215	0.21	0.21	0.205	0.22	0.22
		DI	0.45	0.51	0.39	0.365	0.835	0.485	0.475	0.425	0.385	0.35	0.385	0.33	0.49	0.41	0.49	0.53	0.51	0.425	0.475	0.415	0.505	0.455	0.395	0.385	0.515	0.38	0.42	0.405	0.51	0.34	0.395	1.03	0.55	0.52	0.495	0.39	0.44	0.4	0.43
		DI	0.225	0.235	0.24	0.22	0.245	0.25	0.23	0.25	0.25	0.27	0.265	0.25	0.26	0.265	0.255	0.215	0.245	0.225	0.22	0.2	0.215	0.23	0.235	0.25	0.205	0.235	0.22	0.225	0.23	0.265	0.245	0.25	0.24	0.24	0.255	0.215	0.225	0.2	0.215	0.225	0.235	0.235	0.22	0.225	0.26	0.275	0.22
		DI	0.69	0.21	0.305	0.345	0.265	0.4	0.475	0.545	0.44	0.21	0.2	0.285	0.445	0.48	0.79	0.615	0.44	0.335	0.285	0.3	0.29	0.31	0.44	0.305	0.47	0.685	0.26	0.44	0.605	0.43	0.495	0.4	0.42	0.175	0.245	0.255	0.315	0.375	0.415	0.33	0.245	0.125	0.23	0.285
		DI	0.23	0.15	0.145	0.155	0.145	0.125	0.12	0.125	0.14	0.145	0.145	0.145	0.125	0.22	0.2	0.135	0.135	0.15	0.15	0.125	0.205	0.2	0.235	0.15	0.145	0.14	0.115	0.13	0.15	0.14	0.145	0.14	0.135	0.255	0.12	0.11	0.23	0.155	0.14	0.12	0.195	0.2	0.21	0.36	0.34	0.17	0.19
		DI	0.345	0.545	0.55	0.555	0.555	0.53	0.545	0.5	0.535	0.56	0.55	0.52	0.55	0.56	0.535	0.525	0.555	0.545	0.49	0.545	0.545	0.54	0.555	0.52	0.54	0.53	0.54	0.54	0.535	0.545	0.54	0.515	0.525	0.505	0.525	0.495	0.53
		DI	0.325	0.34	0.285	0.305	0.265	0.27	0.325	0.28	0.255	0.26	0.31	0.33	0.3	0.285	0.315	0.285	0.31	0.255	0.27	0.335	0.295	0.285	0.275	0.29	0.3	0.3	0.325	0.335	0.305	0.28	0.265	0.265	0.305	0.325	0.275	0.285	0.25	0.255	0.275	0.255	0.29	0.29	0.285	0.3	0.295	0.275	0.315
		DI	0.18	0.175	0.18	0.175	0.185	0.175	0.22	0.17	0.17	0.18	0.175	0.17	0.21	0.175	0.18	0.18	0.19	0.175	0.175	0.17	0.165	0.175	0.175	0.19	0.17	0.17	0.21	0.165	0.17	0.17	0.18	0.18	0.17	0.17	0.405	0.185	0.165	0.185	0.175	0.175	0.18	0.175	0.185	0.165	0.175	0.17	0.18
		DI	0.43	0.46	0.435	0.435	0.435	0.405	0.425	0.465	0.49	0.51	0.505	0.465	0.515	0.46	0.435	0.42	0.47	0.48	0.43	0.435	0.45	0.455	0.455	0.43	0.47	0.435	0.425	0.49	0.45	0.475	0.43	0.455	0.465	0.44	0.445	0.435	0.435	0.445	0.475	0.47
		DI	0.34	0.33	0.31	0.33	0.335	0.385	0.345	0.345	0.345	0.355	0.375	0.34	0.335	0.345	0.355	0.345	0.365	0.355	0.38	0.345	0.35	0.345	0.335	0.335	0.35	0.35	0.33	0.335	0.34	0.355	0.355	0.315	0.325	0.35	0.35	0.34	0.35	0.345	0.345	0.35	0.335	0.355	0.34	0.33	0.36	0.335	0.33
		DI	0.4	0.41	0.405	0.4	0.38	0.38	0.39	0.4	0.38	0.37	0.4	0.38	0.41	0.4	0.4	0.37	0.37	0.39	0.37	0.38	0.38	0.385	0.41	0.415	0.4	0.41	0.375	0.385	0.37	0.37	0.415	0.39	0.38	0.4	0.365	0.4	0.39	0.345	0.415	0.39	0.4	0.38	0.395	0.415	0.415
		DI	0.51	0.51	0.53	0.505	0.51	0.51	0.53	0.42	0.485	0.51	0.51	0.505	0.495	0.455	0.51	0.5	0.48	0.485	0.49	0.495	0.53	0.5	0.48	0.535	0.545	0.5	0.5	0.475	0.52	0.43	0.42	0.495	0.48	0.495	0.5	0.52	0.49
		DI	0.195	0.195	0.195	0.195	0.19	0.19	0.19	0.2	0.19	0.195	0.2	0.195	0.19	0.19	0.19	0.185	0.195	0.19	0.2	0.19	0.2	0.19	0.185	0.19	0.19	0.195	0.19	0.19	0.185	0.19	0.19	0.19	0.19	0.19	0.185	0.19	0.195	0.19	0.19	0.2	0.2	0.19	0.195	0.185	0.19	0.2	0.195
		DI	0.22	0.22	0.22	0.22	0.22	0.225	0.215	0.225	0.215	0.225	0.22	0.205	0.225	0.23	0.22	0.22	0.215	0.225	0.23	0.225	0.225	0.225	0.215	0.22	0.22	0.22	0.225	0.22	0.225	0.22	0.21	0.215	0.215	0.215	0.215	0.22	0.22	0.225	0.225	0.23	0.23	0.225	0.225	0.225	0.22	0.22	0.225
		DI	0.42	0.515	0.19	0.54	0.44	0.41	0.505	0.21	0.11	0.495	0.635	0.475	0.425	0.445	0.225	0.52	0.165	0.405	0.635	0.42	0.595	0.345	0.525	0.16	0.545	0.505	0.6	0.475	0.475	0.19	0.365	0.34	0.57	0.585	0.55	0.23	0.51	0.565	0.555	0.53	0.325	0.245	0.34
		DI	0.315	0.28	0.31	0.285	0.335	0.38	0.36	0.355	0.38	0.34	0.36	0.34	0.34	0.355	0.32	0.335	0.36	0.335	0.295	0.31	0.27	0.255	0.305	0.425	0.39	0.315	0.325	0.295	0.375	0.34	0.295	0.32	0.375	0.32	0.365	0.335	0.275	0.29	0.355	0.375	0.37	0.35	0.3	0.31	0.33	0.325
		DI	0.22	0.28	0.285	0.165	0.34	0.24	0.055	0.255	0.265	0.275	0.285	0.205	0.19	0.265	0.575	0.275	0.255	0.11	0.205	0.335	0.19	0.21	0.275	0.28	0.29	0.105	0.295	0.235	0.13	0.315	0.21	0.32	0.19	0.355	0.295	0.28	0.27	0.23	0.095	0.23	0.1	0.255	0.12	0.17	0.315	0.235	0.17
		DI	0.195	0.175	0.19	0.22	0.285	0.175	0.215	0.135	0.385	0.115	0.335	0.54	0.27	0.24	0.39	0.195	0.07	0.155	0.08	0.115	0.165	0.2	0.085	0.265	0.24	0.14	0.145	0.12	0.37	0.37	0.365	0.155	0.33	0.27	0.27	0.205	0.08	0.27	0.3	0.255	0.225	0.185	0.21	0.245	0.205	0.23	0.15
		DI	0.32	0.315	0.305	0.29	0.26	0.27	0.315	0.32	0.315	0.31	0.3	0.25	0.26	0.28	0.3	0.315	0.33	0.31	0.305	0.32	0.295	0.26	0.28	0.28	0.315	0.295	0.31	0.29	0.305	0.34	0.345	0.245	0.245	0.29	0.295	0.32	0.405	0.325	0.32	0.32	0.335	0.3	0.31	0.265	0.275	0.28	0.29
		DI	0.24	0.235	0.24	0.24	0.245	0.24	0.25	0.255	0.265	0.255	0.25	0.25	0.26	0.25	0.24	0.25	0.26	0.265	0.27	0.245	0.265	0.26	0.255	0.24	0.255	0.245	0.245	0.25	0.265	0.26	0.27	0.25	0.27	0.265	0.245	0.265	0.255	0.255	0.25	0.245	0.25	0.275	0.285	0.275	0.28	0.265	0.26
		DI	0.165	0.12	0.12	0.165	0.13	0.115	0.16	0.115	0.12	0.125	0.115	0.06	0.145	0.16	0.065	0.15	0.125	0.12	0.155	0.085	0.155	0.16	0.17	0.105	0.16	0.125	0.125	0.13	0.13	0.17	0.045	0.08	0.1	0.155	0.125	0.145	0.135	0.125	0.12	0.125	0.065	0.115	0.16	0.12	0.13	0.13	0.125
		DI	0.11	0.13	0.145	0.145	0.14	0.13	0.125	0.115	0.13	0.125	0.11	0.13	0.125	0.115	0.105	0.125	0.115	0.12	0.12	0.115	0.12	0.125	0.135	0.11	0.115	0.11	0.11	0.105	0.12	0.12	0.06	0.125	0.13	0.13	0.12	0.125	0.13	0.075	0.125	0.145	0.14	0.135	0.085	0.14	0.135	0.13	0.125
		SI	0.26	0.255	0.255	0.265	0.26	0.26	0.265	0.27	0.265	0.255	0.265	0.26	0.26	0.255	0.265	0.26	0.26	0.26	0.245	0.265	0.275	0.27	0.275	0.27	0.26	0.265	0.265	0.265	0.275	0.27	0.28	0.27	0.27	0.27	0.28	0.27	0.27	0.27	0.28	0.27	0.27	0.27	0.27	0.265	0.275	0.28	0.27
		SI	0.305	0.31	0.285	0.305	0.29	0.295	0.285	0.295	0.3	0.295	0.305	0.31	0.295	0.285	0.29	0.29	0.285	0.285	0.295	0.18	0.265	0.3	0.285	0.285	0.28	0.28	0.285
		SI	0.23	0.295	0.235	0.335	0.24	0.26	0.225	0.24	0.24	0.225	0.225	0.245	0.23	0.225	0.235	0.325	0.24	0.245	0.235	0.265	0.24	0.345	0.245	0.255	0.245	0.22	0.255	0.24	0.27	0.25	0.255	0.26	0.24	0.26	0.24	0.32	0.235	0.225	0.245	0.235	0.25
		SI	0.285	0.28	0.29	0.285	0.29	0.295	0.29	0.29	0.295	0.29	0.29	0.285	0.29	0.29	0.3	0.295	0.29	0.3	0.305	0.3	0.295	0.295	0.28	0.29	0.29	0.29	0.29	0.29	0.285	0.285	0.29	0.285	0.29
		SI	0.24	0.255	0.255	0.26	0.255	0.24	0.235	0.255	0.24	0.24	0.245	0.255	0.25	0.265	0.25	0.25	0.265	0.235	0.25	0.25	0.24	0.245	0.24	0.25	0.245	0.245	0.24	0.245	0.24	0.245	0.25	0.255	0.25	0.245	0.25	0.27	0.245	0.235	0.24	0.255	0.25	0.24	0.27	0.25	0.245	0.23	0.43
		SI	0.17	0.31	0.16	0.37	0.295	0.39	0.325	0.305	0.18	0.225	0.165	0.19	0.415	0.28	0.175	0.215	0.18	0.22	0.155	0.2	0.16	0.195	0.355	0.18	0.325	0.24	0.29	0.42	0.18	0.225	0.165	0.16	0.19	0.315	0.195	0.195	0.305	0.19	0.17	0.22	0.185	0.22	0.385	0.17	0.19	0.17	0.19
		SI	0.195	0.195	0.19	0.195	0.195	0.19	0.195	0.195	0.2	0.2	0.195	0.185	0.19	0.165	0.19	0.19	0.195	0.19	0.19	0.19	0.19	0.19	0.195	0.2	0.185	0.185	0.19	0.185	0.19	0.195	0.185	0.2	0.195	0.19	0.19	0.195	0.19	0.19	0.195	0.19	0.19	0.195	0.185	0.195	0.195	0.195	0.195
		SI	0.185	0.18	0.19	0.185	0.19	0.18	0.18	0.18	0.185	0.185	0.185	0.185	0.185	0.5	0.185	0.18	0.18	0.185	0.18	0.185	0.18	0.175	0.18	0.18	0.18	0.18	0.175	0.175	0.165	0.185	0.185	0.18	0.18	0.175	0.18	0.195	0.185	0.185	0.18	0.19	0.18	0.19	0.185	0.19	0.175	0.185	0.18
		SI	0.23	0.23	0.23	0.225	0.23	0.225	0.225	0.23	0.235	0.25	0.235	0.24	0.23	0.245	0.28	0.23	0.23	0.225	0.275	0.25	0.25	0.25	0.26	0.23	0.235	0.24	0.235	0.23	0.225	0.22	0.245	0.24	0.235	0.235	0.255	0.23	0.23	0.23	0.225	0.23	0.225	0.225	0.225	0.235	0.24	0.235	0.235
		SI	0.25	0.24	0.235	0.235	0.235	0.235	0.225	0.225	0.225	0.23	0.235	0.225	0.22	0.225	0.23	0.225	0.225	0.225	0.23	0.225	0.23	0.23	0.225	0.225	0.225	0.235	0.225	0.225	0.225	0.23	0.225	0.225	0.23	0.225	0.235	0.23	0.375	0.24	0.23
		SI	0.255	0.32	0.29	0.28	0.27	0.29	0.26	0.3	0.26	0.315	0.315	0.28	0.295	0.295	0.28	0.29	0.26	0.27	0.32	0.295	0.275	0.275	0.32	0.305	0.3	0.275	0.31	0.265	0.265	0.265	0.305	0.25	0.275	0.28	0.315	0.26	0.305
		SI	0.24	0.225	0.22	0.22	0.24	0.235	0.235	0.22	0.4	0.255	0.24	0.225	0.22	0.205	0.24	0.245	0.225	0.225	0.21	0.395	0.235	0.23	0.22	0.215	0.2	0.225	0.235	0.24	0.24	0.23	0.21	0.225	0.24	0.24	0.21	0.22	0.245	0.23	0.225	0.21	0.21	0.24	0.235	0.235	0.22	0.4	0.23
		SI	0.18	0.185	0.185	0.18	0.18	0.185	0.18	0.185	0.18	0.175	0.18	0.18	0.18	0.18	0.18	0.185	0.175	0.18	0.18	0.175	0.18	0.18	0.18	0.18	0.18	0.18	0.18	0.18	0.175	0.175	0.175	0.18	0.175	0.175	0.18	0.185	0.185	0.175	0.18	0.18	0.185	0.185	0.18	0.18	0.18	0.18	0.17
		SI	0.22	0.225	0.22	0.22	0.22	0.225	0.225	0.225	0.22	0.225	0.215	0.22	0.22	0.225	0.225	0.225	0.225	0.225	0.22	0.22	0.22	0.22	0.21	0.215	0.205	0.22	0.21	0.21	0.225	0.21	0.21	0.21	0.21	0.22	0.22	0.225	0.225	0.22	0.225	0.225	0.215	0.225	0.23	0.225	0.63	0.21	0.205
		SI	0.275	0.295	0.27	0.275	0.265	0.455	0.255	0.265	0.28	0.29	0.31	0.275	0.3	0.275	0.28	0.295	0.265	0.275	0.325	0.3	0.305	0.27	0.25	0.26	0.25	0.225	0.225	0.22	0.21	0.215	0.22	0.2	0.27	0.275	0.275	0.28	0.275
		SI	0.24	0.255	0.315	0.265	0.365	0.255	0.34	0.285	0.255	0.245	0.305	0.255	0.345	0.225	0.23	0.305	0.28	0.215	0.245	0.33	0.325	0.28	0.225	0.27	0.24	0.33	0.245	0.345	0.295	0.28	0.275	0.24	0.325	0.335	0.245	0.245	0.25	0.305	0.25	0.24	0.25	0.32	0.26	0.305	0.41	0.305	0.255
		SI	0.215	0.195	0.24	0.225	0.185	0.36	0.245	0.2	0.255	0.285	0.275	0.4	0.28	0.26	0.23	0.255	0.235	0.185	0.255	0.235	0.18	0.225	0.25	0.465	0.27	0.27	0.225	0.29	0.27	0.375	0.26	0.51	0.24	0.2	0.23	0.26	0.24	0.235	0.245	0.22	0.27	0.27	0.26	0.47
		SI	0.3	0.285	0.245	0.3	0.305	0.225	0.285	0.345	0.34	0.245	0.27	0.25	0.2	0.325	0.22	0.24	0.205	0.42	0.305	0.325	0.295	0.235	0.29	0.33	0.245	0.29	0.305	0.24	0.255	0.335	0.33	0.31	0.26	0.305	0.345	0.335	0.275	0.26	0.275	0.285
		SI	0.285	0.32	0.29	0.31	0.29	0.285	0.275	0.3	0.315	0.335	0.28	0.305	0.3	0.29	0.315	0.3	0.3	0.315	0.3	0.3	0.295	0.275	0.295	0.325	0.28	0.275	0.29	0.35	0.28	0.305	0.32	0.29	0.3	0.285	0.31	0.29	0.29	0.33	0.335	0.285	0.275	0.28
		SI	0.28	0.305	0.31	0.315	0.31	0.265	0.3	0.285	0.235	0.29	0.295	0.295	0.295	0.3	0.295	0.285	0.295	0.28	0.28	0.3	0.28	0.285	0.25	0.285	0.28	0.295	0.26	0.225	0.265	0.285	0.28	0.295	0.22	0.22	0.22	0.31	0.305	0.3	0.305	0.29
		SI	0.215	0.215	0.2	0.2	0.205	0.205	0.215	0.205	0.205	0.74	0.215	0.215	0.22	0.21	0.205	0.21	0.215	0.21	0.21	0.215	0.22	0.205	0.2	0.195	0.21	0.21	0.23	0.21	0.2	0.21	0.225	0.225	0.225	0.225	0.22	0.22	0.215	0.22	0.2	0.21	0.205	0.205	0.21	0.215	0.21	0.21	0.215
		SI	0.185	0.185	0.19	0.19	0.185	0.185	0.185	0.185	0.185	0.185	0.185	0.17	0.185	0.195	0.185	0.19	0.19	0.19	0.185	0.185	0.19	0.185	0.185	0.185	0.18	0.185	0.19	0.19	0.18	0.18	0.18	0.18	0.185	0.185	0.19	0.185	0.18	0.185	0.19	0.185	0.185	0.19	0.19	0.19	0.185	0.185	0.19
		SI	0.26	0.29	0.305	0.415	0.31	0.28	0.255	0.275	0.29	0.295	0.295	0.255	0.28	0.285	0.295	0.295	0.31	0.315	0.265	0.285	0.3	0.27	0.295	0.265	0.29	0.305	0.305	0.275	0.29	0.3	0.35	0.285	0.295	0.295	0.295	0.295	0.275	0.285
		SI	0.22	0.225	0.22	0.225	0.22	0.22	0.225	0.225	0.225	0.22	0.23	0.225	0.23	0.23	0.23	0.225	0.22	0.22	0.225	0.225	0.215	0.22	0.22	0.225	0.22	0.22	0.225	0.23	0.22	0.225	0.685	0.22	0.215	0.22	0.23	0.22	0.22	0.215	0.21	0.205	0.215	0.22	0.22	0.225	0.225	0.23	0.21
		SI	0.31	0.285	0.29	0.3	0.3	0.305	0.285	0.3	0.3	0.275	0.27	0.28	0.285	0.29	0.325	0.305	0.295	0.295	0.29	0.295	0.3	0.295	0.31	0.29	0.305	0.315	0.3	0.28	0.315	0.295	0.3	0.295	0.29	0.28	0.295	0.26	0.265	0.27	0.285	0.275	0.265	0.25	0.255
		SI	0.2	0.195	0.195	0.195	0.19	0.19	0.195	0.19	0.19	0.19	0.195	0.19	0.205	0.195	0.195	0.195	0.19	0.195	0.19	0.2	0.2	0.2	0.2	0.2	0.2	0.185	0.19	0.185	0.19	0.195	0.195	0.195	0.195	0.21	0.215	0.21	0.195	0.2	0.2	0.195	0.205	0.2	0.205	0.215	0.215	0.21	0.21
		SI	0.27	0.275	0.265	0.265	0.285	0.26	0.28	0.27	0.265	0.265	0.27	0.28	0.265	0.27	0.285	0.265	0.27	0.27	0.295	0.265	0.26	0.265	0.26	0.26	0.265	0.265	0.265	0.265	0.265	0.265	0.275	0.27	0.27	0.265	0.285	0.27
		SI	0.195	0.195	0.195	0.2	0.195	0.19	0.2	0.195	0.195	0.19	0.195	0.195	0.195	0.19	0.195	0.195	0.195	0.19	0.195	0.18	0.195	0.195	0.195	0.195	0.195	0.195	0.195	0.195	0.195	0.185	0.195	0.19	0.195	0.195	0.195	0.19	0.185	0.19	0.195	0.19	0.19	0.19	0.19	0.19	0.195	0.19	0.195
		SI	0.2	0.2	0.2	0.195	0.195	0.19	0.205	0.2	0.2	0.2	0.195	0.185	0.205	0.195	0.2	0.2	0.2	0.2	0.2	0.2	0.2	0.195	0.195	0.195	0.195	0.185	0.205	0.2	0.2	0.195	0.2	0.195	0.195	0.395	0.21	0.2	0.2	0.19	0.195	0.195	0.19	0.19	0.195	0.195	0.2	0.19	0.18
		SI	0.275	0.265	0.265	0.265	0.285	0.27	0.275	0.275	0.28	0.275	0.27	0.28	0.29	0.285	0.295	0.285	0.27	0.295	0.285	0.275	0.28	0.285	0.29	0.275	0.285	0.29	0.275	0.285	0.28	0.28	0.275	0.285	0.28	0.285	0.285	0.285	0.29	0.275	0.285
		SI	0.24	0.25	0.245	0.24	0.245	0.245	0.245	0.24	0.245	0.24	0.24	0.245	0.235	0.24	0.24	0.245	0.235	0.245	0.24	0.245	0.25	0.245	0.24	0.24	0.24	0.24	0.24	0.24	0.245	0.24	0.24	0.24	0.24	0.24	0.245	0.245	0.245	0.24	0.245	0.245	0.24	0.24	0.24	0.235	0.235	0.24	0.24
		SI	0.26	0.26	0.26	0.255	0.255	0.255	0.25	0.255	0.255	0.255	0.265	0.26	0.255	0.255	0.255	0.255	0.255	0.255	0.26	0.255	0.255	0.25	0.245	0.265	0.265	0.265	0.265	0.265	0.27	0.895	0.25	0.25	0.26	0.255	0.26	0.26	0.255	0.255	0.255	0.255	0.255	0.25	0.255	0.255
		SI	0.29	0.285	0.28	0.29	1.035	0.275	0.28	0.275	0.275	0.275	0.28	0.285	0.285	0.285	0.285	0.29	0.29	0.28	0.285	0.28	0.27	0.27	0.27	0.265	0.285	0.285	0.28	0.28	0.285	0.29	0.28	0.275	0.275	0.275	0.275	0.28
		SI	0.21	0.205	0.21	0.21	0.205	0.21	0.21	0.205	0.21	0.205	0.21	0.205	0.205	0.205	0.205	0.205	0.2	0.2	0.2	0.205	0.205	0.205	0.205	0.2	0.195	0.21	0.21	0.205	0.205	0.205	0.21	0.205	0.21	0.21	0.21	0.205	0.605	0.205	0.205	0.2	0.205	0.205	0.205	0.205	0.205	0.205	0.205
		SI	0.2	0.205	0.2	0.2	0.205	0.205	0.205	0.2	0.2	0.2	0.205	0.2	0.2	0.2	0.2	0.205	0.205	0.205	0.2	0.205	0.2	0.205	0.2	0.205	0.205	0.21	0.205	0.205	0.205	0.205	0.205	0.205	0.205	0.205	0.195	0.205	0.205	0.2	0.2	0.2	0.2	0.205	0.205	0.205	0.2	0.205	0.205
		SI	0.245	0.25	0.235	0.32	0.31	0.305	0.245	0.3	0.295	0.24	0.35	0.265	0.305	0.295	0.23	0.235	0.225	0.235	0.245	0.24	0.31	0.245	0.25	0.235	0.305	0.245	0.325	0.305	0.24	0.23	0.24	0.235	0.245	0.25	0.245	0.235	0.24	0.245	0.24	0.245	0.235	0.235
		SI	0.29	0.29	0.295	0.29	0.295	0.3	0.295	0.29	0.295	0.295	0.3	0.295	0.3	0.295	0.3	0.29	0.29	0.29	0.29	0.29	0.29	0.29	0.29	0.29	0.3	0.3	0.29	0.295	0.3	0.3	0.935	0.29	0.295	0.295	0.295	0.29	0.29	0.29	0.29	0.295	0.295	0.31	0.3	0.3	0.295
		SI	0.23	0.185	0.325	0.235	0.205	0.235	0.225	0.23	0.235	0.23	0.35	0.265	0.23	0.24	0.22	0.225	0.235	0.225	0.225	0.25	0.175	0.235	0.235	0.23	0.225	0.225	0.26	0.185	0.23	0.23	0.225	0.235	0.23	0.205	0.2	0.23	0.23	0.23	0.22	0.23	0.22	0.23	0.23	0.225	0.23	0.23	0.495
		SI	0.475	0.24	0.19	0.195	0.195	0.195	0.195	0.19	0.17	0.46	0.245	0.53	0.25	0.165	0.115	0.38	0.385	0.25	0.185	0.185	0.225	0.185	0.185	0.2	0.185	0.19	0.19	0.19	0.175	0.18	0.4	0.18	0.26	0.26	0.16	0.33	0.495	0.205	0.245	0.235	0.465	0.18	0.18	0.19	0.19	0.2	0.195
		SI	0.205	0.205	0.2	0.205	0.2	0.205	0.205	0.205	0.205	0.205	0.205	0.205	0.205	0.205	0.205	0.21	0.205	0.21	0.205	0.205	0.205	0.2	0.2	0.205	0.205	0.205	0.205	0.21	0.205	0.21	0.215	0.205	0.205	0.21	0.205	0.205	0.215	0.21	0.2	0.21	0.21	0.205	0.21	0.205	0.205	0.2	0.205
		SI	0.22	0.22	0.22	0.22	0.22	0.215	0.21	0.21	0.21	0.21	0.215	0.22	0.23	0.23	0.225	0.22	0.215	0.21	0.215	0.215	0.21	0.22	0.23	0.225	0.22	0.245	0.235	0.225	0.23	0.22	0.22	0.225	0.22	0.22	0.225	0.22	0.22	0.23	0.22	0.225	0.22	0.21	0.22	0.215	0.225	0.225	0.225
		SI	0.17	0.17	0.125	0.16	0.175	0.12	0.17	0.165	0.16	0.165	0.165	0.125	0.125	0.165	0.13	0.165	0.125	0.13	0.125	0.125	0.125	0.125	0.125	0.125	0.165	0.17	0.165	0.165	0.12	0.16	0.13	0.13	0.13	0.17	0.125	0.155	0.17	0.175	0.17	0.17	0.165	0.13	0.17	0.165	0.165	0.165	0.16
		SI	0.165	0.155	0.15	0.15	0.165	0.17	0.175	0.17	0.16	0.175	0.17	0.16	0.175	0.17	0.155	0.17	0.17	0.17	0.175	0.17	0.17	0.155	0.165	0.175	0.17	0.18	0.175	0.17	0.17	0.17	0.17	0.155	0.165	0.175	0.16	0.13	0.16	0.16	0.335	0.15	0.16	0.165	0.155	0.17	0.16	0.17	0.16
	5wm	DI	2.595	1.965	2.945	1.23	1.765	1.2	1.96	2.415	1.565	2.31	1.395
		DI	3.105	1.23	0.175	0.085	0.115	0.1	0.195	0.5	3.215	0.105	0.11	0.215	0.63	2.33	0.3	0.195	0.06	0.145	0.09	3.46	1.275	0.2	0.09
		DI	1.25	0.8	0.735	0.595	0.58	0.81	0.635	0.475	0.81	0.18	0.24	0.58	1.445	0.735	0.79	0.56	0.765	0.58	0.715	0.645	0.41	0.17	0.225	0.175	0.265	1.405	0.71	0.685	0.425	0.88
		DI	0.89	0.99	0.055	0.775	0.815	0.075	0.815	0.17	0.415	0.425	0.915	0.045	0.5	0.755	0.04	0.925	0.305	0.67	0.085	0.645	0.75	0.205	0.41	0.925	0.045	0.165	0.855	0.095	1.175	0.275	0.64	0.095	0.74	0.09	0.805	0.1
		DI	0.255	1.57	0.995	0.755	0.87	0.805	0.725	0.81	0.615	0.075	0.07	0.06	1.185	1.685	0.82	0.78	0.545	0.935	0.835	0.635	0.84	0.845	0.815	0.72
		DI	0.25	0.33	0.26	0.24	0.39	0.335	0.235	0.415	0.275	0.245	0.24	0.39	0.26	0.355	0.27	0.23	0.235	0.265	0.245	0.245	0.245	0.335	0.52	0.54	0.605	0.31	0.25	0.385	0.27	0.495	0.33	0.255	0.265	0.42	0.25	0.39	0.485	0.475	0.495	0.265	0.455	0.245	0.235	0.24	0.34	0.4
		DI	1.09	0.715	0.575	0.525	0.615	0.885	0.62	0.615	0.57	0.15	0.94	0.715	0.73	0.94	0.61	0.115	0.815	0.56	0.73	0.765	0.47	0.19	0.07	0.135	0.06	0.08	0.045	0.135	1.19	0.81	0.675	0.685
		DI	0.38	0.81	0.045	0.685	0.45	0.365	0.425	0.795	0.475	0.285	0.375	0.89	0.1	0.11	0.82	0.625	0.855	0.315	0.885	0.485	0.445	0.815	0.575	0.775	0.83	0.19	0.83	0.42	0.36	0.835	0.88
		DI	0.95	1.55	0.325	0.315	0.28	0.31	0.22	1.265	0.985	0.285	0.825	0.385	0.305	0.305	0.34	0.305	0.27	0.3	0.42	0.375	0.33	0.375	0.305	0.195	0.275	0.24	0.28	0.25	0.325	0.22	0.845	0.2	1.075	0.32	0.34	0.315	0.285	0.3	0.305	0.36
		DI	0.475	0.98	0.175	0.135	1.075	0.78	0.22	0.61	1.055	0.185	0.81	0.715	0.085	1.045	0.425	0.205	0.245	0.945	0.185	1.005	0.885	0.19	0.435	0.15	0.205	1.065	1.005	0.08	0.215	1.07
		DI	0.26	1.105	1.04	0.94	1.095	1.045	0.635	0.675	0.885	0.735	0.94	0.855	0.62	0.885	0.88	0.995	0.885	0.825	0.845	0.87	1.01	0.945	0.465	0.48	0.62
		DI	0.115	0.23	1.405	0.72	0.55	0.56	0.4	0.13	0.195	0.41	0.5	0.495	0.755	0.57	0.12	0.955	0.7	0.72	0.53	0.105	0.055	1.225	1	0.065	0.59	0.9	0.805	0.645
		DI	0.51	1.1	1.445	1.595	1.19	1.045	1.125	0.905	1.57	1.575	1.615	1.65	1.74	1.76	0.08	0.06	2.635
		DI	0.46	0.105	1.1	0.57	0.49	0.705	0.65	0.52	0.76	0.17	0.825	0.45	0.77	0.435	0.295	0.64	0.665	0.46	0.35	0.085	0.295	0.705	0.485	1.8	0.455	0.455	0.17	1.06	0.54	0.175	0.895	0.73	0.715
		DI	0.425	0.945	0.89	0.86	0.91	0.865	0.88	0.81	0.88	0.91	0.955	0.895	0.85	0.805	0.825	0.92	0.93	0.835	1.03	0.865	0.87	0.805	0.955	0.945	0.75
		DI	1.03	0.77	1.08	0.97	0.88	0.905	0.935	0.87	0.98	0.85	1.115	0.925	1	0.595	0.885	0.95	1.04	0.84	0.795	0.085	1.8	0.85	1.165
		DI	0.24	0.26	0.27	0.27	0.3	0.3	0.275	0.265	0.255	0.265	0.265	0.285	0.25	0.3	0.295	0.28	0.26	0.27	0.245	0.25	0.24	0.26	0.275	0.275	0.285	0.29	0.26	0.27	0.26	0.235	0.275	0.29	0.265	0.285	0.28	0.275	0.26	0.255	0.28	0.265	0.23	0.27	0.235	0.255	0.26	0.245	0.275
		DI	1.765	2.015	1.58	3.12	1.615	3.07	1.61	1.36	2.31	1.685	0.075
		DI	0.18	1.91	0.625	0.6	0.45	0.335	0.39	0.07	0.37	0.19	1.47	0.725	0.46	0.39	0.095	0.2	0.97	0.295	0.08	0.26	0.195	0.185	1.71	0.77	0.565	0.4	0.13	0.46	0.08	0.21	1.66	0.65	0.39
		DI	0.43	0.67	0.42	0.67	0.39	0.645	0.52	0.645	0.4	0.605	0.385	0.57	0.465	0.63	0.455	0.56	0.6	0.7	0.445	0.665	0.48	0.655	0.355	0.74	0.56	0.68	0.42	0.655	0.51	0.725	0.4	0.435	0.68
		DI	0.305	0.38	0.265	0.44	0.18	0.205	0.21	0.25	0.275	0.37	0.44	0.305	0.3	0.395	0.29	0.235	0.25	0.235	0.25	0.225	0.235	0.215	0.255	0.225	0.225	0.225	0.305	0.45	0.395	0.315	0.285	0.295	0.11	0.235	0.295	0.065	0.345	0.4	0.385	0.325	0.375	0.355	0.4	0.395	0.23	0.215	0.265
		DI	1.67	1.315	1.44	1.195	1.265	1.205	1.455	1.55	1.535	1.295	1.375	1.245	1.65	1.475	1.36
		DI	0.845	0.82	0.81	0.835	0.745	0.835	0.905	0.895	0.705	0.84	0.875	0.94	0.87	0.915	0.925	0.865	0.835	0.89	0.92	0.91	0.835	0.83	0.875	0.91
		DI	0.27	0.04	0.285	0.5	0.485	0.39	0.305	0.175	0.375	0.43	0.525	0.315	0.265	0.455	0.485	0.15	0.43	0.435	0.415	0.58	0.42	0.29	0.155	0.495	0.545	0.505	0.245	0.095	0.545	0.525	0.37	0.37	0.445	0.07	0.45	0.545	0.24	0.285	0.37	0.26
		DI	0.595	0.81	0.6	0.72	0.72	0.625	0.935	0.975	0.955	0.655	0.8	0.79	0.745	0.67	0.625	0.69	0.79	0.675	0.735	0.805	0.87	1.07	0.815	0.775	0.79	0.77
		DI	0.44	1.57	1.59	1.285	0.14	1.515	0.27	1.665	0.19	1.73	0.075	1.79	1.59	1.445	0.065	1.595	1.28	0.08	1.89
		DI	1.3	2.345	2.34	2.25	1.86	2.02	1.935	1.88	1.99	1.175	1.98	0.16
		DI	0.305	0.505	0.1	0.99	0.04	0.785	0.075	1	0.865	0.085	0.65	0.41	0.325	0.58	0.385	0.55	0.09	0.725	0.085	0.49	0.225	0.07	0.605	0.99	0.715	1.105	0.91	0.545	0.125	0.59	0.395	0.085	0.48	0.08
		DI	0.4	0.385	0.095	0.05	0.395	0.65	0.605	0.46	0.375	0.39	0.37	0.385	0.385	0.44	0.445	0.185	0.295	0.38	0.12	0.63	0.55	0.465	0.38	0.43	0.505	0.48	0.39	0.405	0.385	0.36	0.37	0.415	0.415	0.4	0.475	0.505	0.29	0.435	0.09	0.25	0.475	0.475	0.48	0.395
		DI	0.165	1.185	1.175	1.075	0.905	1.095	1.01	1.115	1.185	1.19	1.155	1.005	1.015	1.075	1.045	1.065	1.095	1.115	0.7	1.055	0.985	1.06
		DI	0.535	0.2	0.175	0.11	0.11	0.185	0.04	0.08	0.115	0.585	0.54	0.52	0.335	0.16	0.15	0.525	0.31	0.505	0.39	0.22	0.17	0.075	0.07	0.05	0.495	1.365	0.67	0.27	0.155	0.085	0.04	0.055	0.11	0.12	0.435	1.07	0.655	0.315	0.17	0.13	0.045	0.04	0.09	0.05	0.09	0.76	0.87
		DI	0.17	3.045	0.415	2.95	1.21	0.265	0.9	1.43	0.56	1.02	1.015	4.425	0.995	1.33	1	2.785
		DI	0.235	0.37	0.375	0.345	0.345	0.355	0.35	0.34	0.31	0.32	0.31	0.305	0.355	0.35	0.345	0.295	0.36	0.35	0.35	0.175	0.44	0.365	0.335	0.345	0.35	0.35	0.315	0.31	0.275	0.34	0.35	0.34	0.355	0.335	0.335	0.29	0.335	0.32	0.33	0.345	0.37	0.325	0.24	0.365	0.335	0.34	0.35
		DI	0.38	0.385	0.375	0.2	0.395	0.325	0.665	0.51	0.38	0.305	0.375	0.16	0.07	0.52	0.375	0.69	0.275	0.31	0.385	0.565	0.375	0.37	0.605	0.345	0.14	0.135	0.24	0.83	0.255	0.635	0.36	0.305	0.655	0.36	0.385	0.265	0.125	0.45
		DI	0.705	0.48	0.665	0.665	0.455	0.66	0.53	0.79	0.555	0.66	0.48	0.66	0.52	0.56	0.58	0.705	0.555	0.295	0.46	0.565	0.71	0.465	0.675	0.535	0.67	0.465	0.46	0.595
		DI	1.025	0.425	0.055	0.085	0.16	0.04	0.37	0.43	0.055	0.63	0.045	0.125	0.155	0.04	1.46	1.025	0.91	0.125	0.135	0.14	0.105	0.145	0.34	0.18	0.095	0.405	1.185	1.25	0.92	0.82	0.45	0.705	0.055	0.67	0.435	0.06	0.135	0.09	0.055	0.18	0.16	0.105
		DI	0.75	1.675	1.185	1.5	1.995	1.81	1.55	2.47	1.74	2.275	0.05	2.315	1.745
		DI	0.105	1.635	1.595	1.585	1.125	1.5	1.355	0.145	1.75	1.015	1.205	1.19	0.05	1.69
		DI	0.445	0.41	0.45	0.38	0.25	0.23	0.24	0.43	0.235	0.44	0.46	0.385	0.435	0.46	0.395	0.47	0.42	0.34	0.46	0.16	0.37	1.045	0.43	0.435	0.44	0.31	0.405	0.395	0.235	0.455	0.76	0.3	0.35	0.45	0.475	0.43	0.39	0.415	0.41	0.35	0.32
		DI	0.155	0.145	0.16	0.14	0.18	0.135	0.155	0.145	0.15	0.15	0.145	0.145	0.175	0.165	0.165	0.135	0.16	0.155	0.15	0.175	0.14	0.17	0.14	0.15	0.175	0.145	0.175	0.12	0.225	0.135	0.165	0.12	0.165	0.13	0.165	0.155	0.14	0.165	0.155	0.135	0.185	0.155	0.17	0.145	0.165	0.155	0.165
		DI	0.565	0.46	0.555	0.625	0.48	0.195	0.525	0.655	0.535	0.45	0.375	0.435	0.485	0.59	0.565	0.46	0.605	0.48	0.385	0.565	0.595	0.52	0.55	0.54	0.425	0.475	0.465	0.525	0.545	0.475	0.615	0.52	0.435
		DI	0.53	0.255	0.26	0.495	0.255	0.075	0.295	0.1	0.265	0.055	0.45	0.3	0.165	0.485	0.28	0.05	0.425	0.46	0.525	0.44	0.535	0.39	0.535	0.275	0.525	0.33	0.05	0.465	0.66	0.26	0.06	0.495	0.61	0.535	0.47	0.515	0.61	0.28	0.51	0.435	0.68	0.51	0.685	0.645	0.27
		DI	0.12	0.71	0.385	1.445	0.225	1.905	1.01	0.155	0.07	2.22	0.38	0.275	0.41	0.46	0.405	0.045	0.045	2.54	0.065	0.075	0.565	1.97	0.115	0.365
		DI	0.475	0.515	0.52	0.495	0.545	0.565	0.51	0.52	0.475	0.48	0.505	0.51	0.53	0.52	0.555	0.49	0.505	0.435	0.46	0.515	0.475	0.505	0.525	0.455	0.465	0.455	0.485	0.405	0.49	0.47	0.595	0.57	0.51	0.5
		SI	1.08	0.735	0.635	0.715	1.295	0.715	1.145	0.685	0.68	0.74
		SI	0.505	0.68	0.295	0.55	0.38	0.265	0.55	0.755	0.335	0.705	0.64	0.61	0.695	0.36	0.43	0.785	0.3	0.635	0.59	0.33	0.335	0.65
		SI	0.335	0.36	0.355	0.355	0.32	0.33	0.32	0.32	0.32	0.81	0.325	0.335	0.3	0.34	0.325	0.33	0.33	0.335	0.3	0.295	0.28	0.315	0.32	0.325	0.33	0.33	0.33	0.33	0.32
		SI	0.54	0.255	0.25	0.555	0.24	0.24	0.37	0.225	0.29	0.305	0.245	0.245	0.66	0.245	0.29	0.35	0.305	0.24	0.225	0.565	0.37	0.245	0.615	0.245	0.32	0.235	0.24	0.23	0.23	0.265	0.235	0.22	0.24	0.215	0.235
		SI	0.33	0.435	0.365	0.395	0.355	0.335	0.34	0.385	0.255	1.605	1.01	1.59	0.405	0.43	0.445	0.355	0.365	0.335	0.365	0.325	0.335	0.35	0.33
		SI	0.37	0.27	0.235	0.34	0.43	0.285	0.325	0.27	0.225	0.23	0.325	0.28	0.36	0.26	0.23	0.75	0.25	0.245	0.225	0.235	0.365	0.255	0.29	0.22	0.235	0.285	0.355	0.28	0.25	0.235	1.01	0.265	0.305	0.27	0.355	0.3	0.335	0.275	0.275	0.31	0.305	0.23	0.255	0.395	0.345
		SI	0.32	0.315	0.305	0.305	0.375	0.285	0.29	0.285	2.245	0.38	0.275	0.285	0.42	0.305	0.355	0.335	0.3	0.3	0.135	0.16	0.185	0.395	0.335	0.36	0.24	0.195	0.175	0.505	0.345	0.32	0.305
		SI	0.43	0.255	0.305	0.33	0.315	0.33	0.46	0.35	0.35	0.33	0.355	0.36	0.3	0.48	0.33	0.465	0.335	0.44	0.34	0.33	0.875	0.32	0.51	0.46	0.34	0.93	0.36	0.355	0.52	0.485
		SI	0.28	0.22	0.275	0.325	0.27	0.435	0.41	0.255	0.25	0.235	0.285	0.265	0.255	0.28	0.21	0.225	0.275	0.245	0.555	0.205	0.275	0.265	0.23	0.325	0.28	0.285	0.395	0.365	0.25	0.355	0.38	0.39	0.155	0.305	0.25	0.2	0.26	0.215	0.33
		SI	0.525	0.4	0.49	0.41	0.48	0.37	0.325	0.51	0.385	0.385	0.49	0.38	0.415	0.49	0.355	0.34	0.48	0.525	0.345	0.365	0.475	0.425	0.375	0.36	0.395	0.5	0.465	0.385	0.4
		SI	0.345	0.355	0.35	0.345	0.335	0.335	0.41	0.345	0.34	0.575	0.335	0.715	0.345	0.355	0.36	0.345	0.38	0.355	0.355	0.35	0.335	0.335	0.34	0.325
		SI	1.02	0.59	0.34	0.33	0.33	0.33	0.32	0.38	0.565	0.325	0.32	0.32	0.29	0.43	1.19	0.345	0.335	0.32	0.325	0.395	1.17	0.345	0.345	1.215	0.325	0.335	0.34
		SI	0.265	0.51	0.315	0.34	0.3	0.335	0.28	0.42	0.48	0.465	0.405	0.54	0.455	0.56	0.35	0.335
		SI	0.315	0.31	0.36	0.335	0.315	0.34	0.345	0.315	0.33	0.33	0.38	0.33	0.345	0.325	0.305	0.345	0.35	0.28	0.27	0.225	0.245	0.335	0.265	0.325	0.34	0.31	0.31	0.33	0.305	0.54	0.31	0.275
		SI	0.33	0.335	0.33	0.32	0.335	0.31	0.34	0.335	0.335	0.33	0.325	0.315	0.325	0.335	0.335	0.32	0.375	0.335	0.34	0.35	0.32	0.305	0.315	0.32
		SI	0.295	0.31	1.03	0.365	0.305	0.315	0.32	0.3	0.32	0.3	0.305	0.355	0.315	0.295	0.305	0.285	0.3	0.29	0.3	0.685	0.33	0.36
		SI	0.3	0.295	0.3	0.31	0.29	0.29	0.275	0.285	0.295	0.315	0.285	0.31	0.3	0.275	0.28	0.31	0.285	0.305	0.295	0.295	0.29	0.305	0.29	0.3	0.29	0.275	0.3	0.305	0.3	0.295	0.28	0.285	0.31	0.305	0.285	0.295	0.3	0.275	0.295	0.29	0.275	0.3	0.3	0.3	0.275	0.305	0.29
		SI	1.115	1.365	1.21	0.5	1.29	0.51	0.45	1.03	0.44	1.095
		SI	0.45	0.37	0.355	0.385	0.3	0.29	0.325	0.53	0.295	0.445	0.325	0.35	0.31	0.35	0.305	0.51	0.365	0.345	0.305	0.315	0.315	0.475	0.365	0.34	0.355	0.345	0.415	0.625	0.3	0.505	0.37	0.36
		SI	0.2	0.53	0.215	0.505	0.23	0.38	0.225	0.48	0.215	0.505	0.28	0.385	0.255	0.395	0.31	0.38	0.235	0.5	0.205	0.425	0.275	0.49	0.365	0.285	0.29	0.57	0.225	0.365	0.27	0.295	0.39	0.21
		SI	0.4	0.305	0.365	0.195	0.37	0.355	0.355	0.29	0.41	0.385	0.285	0.305	0.2	0.3	0.53	0.335	0.345	0.345	0.34	0.345	0.585	0.335	0.345	0.37	0.375	0.285	0.385	0.195	0.28	0.305	0.295	0.21	0.3	0.29	0.185	0.2	0.195	0.205	0.655	0.405	0.42	0.21	0.21	0.325	0.365	0.39	0.315
		SI	0.615	0.505	0.375	0.69	0.475	0.81	0.66	0.555	0.495	0.5	0.365	0.96	0.5	0.365
		SI	0.36	0.36	0.365	0.465	0.37	0.37	0.37	0.515	0.355	0.35	0.375	0.385	0.375	0.375	0.375	0.375	0.365	0.375	0.36	0.425	0.37	0.375	0.365
		SI	0.345	0.43	0.31	0.33	0.21	0.565	0.315	0.365	0.24	0.315	0.26	0.57	0.37	0.23	0.255	0.47	0.27	0.85	0.26	0.375	0.29	0.57	0.38	0.235	0.265	0.345	0.32	0.315	0.245	0.28	0.45	0.4	0.24	0.29	0.475	0.375	0.385	0.49	0.525
		SI	0.335	0.375	0.39	0.325	0.32	0.6	0.39	0.405	0.375	0.375	0.335	0.32	0.515	0.335	0.4	0.405	0.345	0.41	0.375	0.36	0.4	0.385	0.33	0.38	0.385
		SI	0.46	0.59	0.485	0.49	0.385	0.475	0.59	0.495	0.465	0.5	0.39	0.51	0.66	0.495	0.375	0.67	0.485	0.37
		SI	0.805	0.96	0.59	0.45	0.825	0.415	0.655	0.59	0.515	1.47	0.53
		SI	0.72	0.315	0.37	0.33	0.325	0.31	0.405	0.705	0.31	0.31	0.43	0.44	0.78	0.345	0.45	0.15	0.29	0.135	0.38	0.165	0.305	0.275	0.735	0.425	0.735	0.405	0.365	0.31	0.39	0.27	0.355	0.335	0.28
		SI	0.25	0.245	0.4	0.445	0.24	0.26	0.285	0.275	0.265	0.255	0.255	0.26	0.25	0.265	0.25	0.345	0.32	0.255	0.455	0.26	0.265	0.25	0.26	0.26	0.26	0.26	0.255	0.26	0.26	0.255	0.25	0.255	0.26	0.265	0.26	0.24	0.34	0.265	0.335	0.255	0.26	0.255	0.26
		SI	0.31	0.315	0.305	0.48	0.315	0.35	0.315	0.31	0.335	0.31	0.41	0.325	0.315	0.325	0.3	0.305	0.305	0.675	0.305	0.315	0.325
		SI	0.29	0.295	0.26	0.23	0.235	0.13	0.46	0.23	0.27	0.315	0.31	0.3	0.31	0.29	0.26	0.29	0.25	0.28	0.29	0.28	0.27	0.525	0.19	0.24	0.28	0.315	0.295	0.295	0.28	0.26	0.24	0.715	0.22	0.275	0.345	0.34	0.335	0.3	0.295	0.295	0.275	0.51	0.255	0.525	0.275	0.315
		SI	0.395	0.405	0.405	0.46	0.52	0.385	0.385	0.39	0.395	0.455	0.425	0.45	0.405	0.41	0.485
		SI	0.23	0.235	0.23	0.235	0.24	0.24	0.23	0.24	0.23	0.24	0.24	0.235	0.24	0.235	0.24	0.235	0.24	0.25	0.24	0.245	0.245	0.25	0.245	0.25	0.25	0.24	0.235	0.24	0.245	0.24	0.24	0.235	0.235	0.24	0.235	0.235	0.24	0.24	0.24	0.24	0.245	0.245	0.23	0.245	0.245	0.245	0.25
		SI	0.33	0.335	0.39	0.37	0.385	0.37	0.525	0.315	0.38	0.315	0.375	0.325	0.28	0.325	0.37	0.42	0.375	0.575	0.39	0.375	0.335	0.365	0.33	0.375	0.35	0.33	0.32	0.39	0.375	0.365	0.405	0.41	0.34	0.295	0.405	0.395	0.385
		SI	0.335	0.49	0.505	0.31	0.495	0.625	0.7	0.265	0.495	0.59	0.475	0.26	0.54	0.55	0.49	0.255	0.495	0.555	0.51	0.4	0.325	0.5	0.26	0.49	0.32	0.58	0.55
		SI	0.195	0.16	0.215	0.78	0.58	0.15	0.15	0.37	0.18	0.135	0.215	0.37	0.41	0.15	0.165	0.39	0.335	0.34	0.385	0.335	0.415	0.285	0.4	0.185	0.535	0.59	0.335	0.365	0.35	0.41	0.59	0.23	0.145	0.455	0.16	0.205	0.175	0.185	0.34	0.385	0.175
		SI	0.545	0.525	0.52	0.51	0.645	0.525	0.935	1.04	1.215	0.485	0.455	0.695
		SI	0.545	0.84	0.875	0.9	0.905	0.875	0.52	1.645	0.67	0.555	0.57	0.84	0.565
		SI	0.25	0.255	0.255	0.26	0.32	0.335	0.375	0.27	0.41	0.26	0.255	0.26	0.255	0.255	0.11	0.115	0.745	0.185	0.17	0.81	0.15	0.34	0.28	0.28	0.27	0.335	0.285	0.145	0.625	0.25	0.13	0.3	0.31	0.24	0.32	0.3	0.33	0.275	0.51	0.175
		SI	0.23	0.23	0.225	0.215	0.23	0.22	0.215	0.225	0.23	0.225	0.22	0.215	0.22	0.225	0.225	0.22	0.225	0.225	0.22	0.225	0.225	0.23	0.22	0.225	0.22	0.22	0.23	0.225	0.23	0.225	0.23	0.225	0.23	0.22	0.23	0.225	0.22	0.22	0.215	0.215	0.22	0.22	0.22	0.215	0.22	0.22	0.22
		SI	0.27	0.555	0.26	0.41	0.555	0.56	0.245	0.42	0.255	0.545	0.44	0.45	0.445	0.28	0.425	0.275	0.38	0.325	0.55	0.275	0.385	0.32	0.405	0.465	0.445	0.425	0.435	0.33	0.42	0.255	0.43	0.465
		SI	0.29	0.145	0.115	0.255	0.16	0.22	0.13	0.245	0.155	0.295	0.28	0.145	0.19	0.315	0.15	0.365	0.46	0.33	0.25	0.295	0.26	0.485	0.27	0.46	0.285	0.15	0.265	0.295	0.12	0.145	0.28	0.235	0.36	0.485	0.32	0.295	0.49	0.485	0.33	0.265	0.135	0.25	0.14	0.13
		SI	0.475	0.43	0.42	0.37	0.54	1.285	0.675	0.355	0.32	0.54	0.345	0.42	0.39	0.29	0.3	0.455	0.535	0.395	0.585	0.33	0.48	0.365	0.455
		SI	0.345	0.37	0.38	0.35	0.34	0.39	0.35	0.38	0.39	0.395	0.39	0.39	0.39	0.35	0.385	0.38	0.39	0.36	0.37	0.385	0.35	0.38	0.385	0.355	0.38	0.35	0.37	0.34	0.385	0.34	0.34	0.375	0.39
	5wf	DI	0.44	0.445	0.435	0.425	0.43	0.44	0.435	0.435	0.45	0.39	0.395	0.385	0.42	0.445	0.46	0.455	0.445	0.43	0.47	0.46	0.385	0.43	0.435	0.44	0.42	0.43	0.43	0.44	0.465	0.465	0.43	0.385	0.415	0.42	0.42	0.435	0.4	0.44	0.395	0.42	0.385	0.37	0.365
		DI	0.66	0.675	0.625	0.665	0.68	0.68	0.67	0.66	0.66	0.68	0.685	0.68	0.69	0.69	0.66	0.66	0.695	0.67	0.675	0.675	0.65	0.675	0.645	0.65	0.65	0.655	0.68	0.65	0.665
		DI	0.265	0.255	0.28	0.355	0.29	0.25	0.29	0.47	0.36	0.46	0.255	0.355	0.255	0.26	0.315	0.215	0.27	0.265	0.295	0.31	0.29	0.25	0.32	0.33	0.33	0.28	0.26	0.3	0.285	0.335	0.32	0.29	0.27	0.24	0.33	0.295	0.29	0.275	0.36	0.345	0.325	0.315	0.375	0.325	0.385	0.325	0.275
		DI	0.49	0.48	0.445	0.245	0.395	0.305	0.07	0.54	0.06	0.235	0.04	0.835	0.055	0.215	0.755	0.215	0.495	0.065	0.42	0.255	0.83	0.335	0.18	0.615	0.255	0.485	0.08	0.405	0.715	0.255	0.6	0.235	0.37	0.495	0.69	0.69	0.275	0.4	0.58	0.375	0.915
		DI	0.3	0.295	0.275	0.315	0.31	0.32	0.32	0.325	0.3	0.295	0.295	0.275	0.27	0.265	0.35	0.41	0.385	0.41	0.395	0.355	0.335	0.305	0.29	0.295	0.3	0.275	0.26	0.285	0.29	0.275	0.26	0.305	0.315	0.3	0.29	0.325	0.325	0.3	0.31	0.335	0.305	0.305	0.3	0.315	0.32	0.325	0.285
		DI	0.67	0.375	0.55	0.2	0.33	0.51	0.155	0.14	0.045	1.035	0.72	0.8	0.575	0.515	0.355	0.485	0.205	0.215	0.2	0.14	0.155	0.165	0.16	0.355	0.445	0.9	0.62	0.585	0.65	0.275	0.425	0.245	0.24	0.14	0.14	0.14	0.33	0.63	0.19	1.055	0.715
		DI	0.495	0.465	0.455	0.475	0.475	0.405	0.44	0.425	0.435	0.44	0.46	0.435	0.465	0.42	0.47	0.485	0.45	0.395	0.465	0.48	0.445	0.465	0.49	0.49	0.45	0.415	0.435	0.47	0.46	0.44	0.45	0.47	0.49	0.475	0.47	0.475	0.45	0.445	0.465	0.415
		DI	0.435	0.42	0.42	0.43	0.425	0.41	0.395	0.395	0.365	0.37	0.42	0.42	0.36	0.465	0.39	0.37	0.39	0.365	0.35	0.38	0.4	0.385	0.39	0.405	0.4	0.38	0.25	0.385	0.375	0.385	0.42	0.4	0.395	0.425	0.385	0.435	0.405	0.345	0.375	0.345	0.4	0.345	0.38
		DI	0.225	0.23	0.25	0.235	0.235	0.22	0.22	0.215	0.2	0.18	0.175	0.155	0.15	0.145	0.12	0.115	0.115	0.11	0.105	0.105	0.095	0.945	0.045	0.065	0.07	0.24	0.045	0.075	0.09	0.075	0.555	0.095	0.09	0.335	0.335	0.1	0.1	0.33	0.325	0.585	0.085	0.09	0.34	0.34	0.335	0.335	0.335
		DI	0.315	0.375	0.285	0.315	0.335	0.39	0.425	0.415	0.275	0.31	0.385	0.41	0.335	0.315	0.34	0.335	0.345	0.365	0.29	0.29	0.315	0.34	0.345	0.255	0.325	0.315	0.34	0.39	0.33	0.315	0.32	0.34	0.85	0.315	0.36	0.96	0.35	0.335	0.36	0.43	0.275	0.315	0.32	0.37	0.365
		DI	0.47	0.445	0.485	0.445	0.445	0.42	0.45	0.45	0.465	0.47	0.41	0.455	0.465	0.42	0.465	0.53	0.475	0.44	0.38	0.43	0.45	0.425	0.46	0.48	0.45	0.42	0.415	0.45	0.435	0.445	0.465	0.46	0.455	0.5	0.425	0.45	0.435	0.435	0.45	0.48	0.46	0.46
		DI	0.39	0.445	0.42	0.215	0.635	0.5	0.45	0.495	0.47	0.375	0.46	0.485	0.495	0.43	0.415	0.405	0.41	0.36	0.43	0.345	0.39	0.45	0.46	0.52	0.585	0.45	0.435	0.525	0.41	0.53	0.55	0.5	0.425	0.425	0.25	0.42	0.43
		DI	0.48	0.505	0.51	0.51	0.51	0.465	0.47	0.525	0.535	0.49	0.49	0.485	0.49	0.46	0.43	0.465	0.485	0.495	0.505	0.52	0.51	0.49	0.455	0.465	0.505	0.385	0.485	0.49	0.49	0.485	0.46	0.475	0.45	0.445	0.51	0.49	0.5	0.505
		DI	0.57	0.59	0.595	0.57	0.555	0.615	0.585	0.585	0.59	0.56	0.565	0.615	0.595	0.575	0.57	0.6	0.59	0.57	0.58	0.59	0.505	0.595	0.625	0.62	0.605	0.575	0.435	0.54	0.515	0.58	0.575
		DI	0.445	0.75	0.645	0.545	0.775	0.33	0.51	0.68	0.745	0.785	0.36	0.425	0.635	0.76	0.775	0.525	0.725	0.745	0.455	0.565	0.705	0.675	0.775	0.815	0.66	0.685	0.555	0.755	0.725	0.835	0.51
		DI	0.675	0.73	0.64	0.765	0.68	0.68	0.7	0.775	0.725	0.72	0.755	0.74	0.63	0.725	0.77	0.75	0.73	0.705	0.7	0.7	0.72	0.72	0.785	0.58	0.76	0.765	0.56	0.74	0.72
		DI	0.51	0.595	0.615	0.47	0.48	0.555	0.57	0.51	0.465	0.56	0.605	0.52	0.49	0.46	0.565	0.59	0.56	0.485	0.435	0.525	0.59	0.57	0.515	0.445	0.52	0.575	0.41	0.46	0.475	0.565	0.425	0.585	0.47	0.285	0.49	0.425	0.45	0.405	0.365
		DI	0.585	0.465	0.73	0.705	0.585	0.695	0.765	0.735	0.77	0.595	0.65	0.705	0.73	0.705	0.465	0.69	0.665	0.505	0.57	0.275	0.335	0.235	0.295	0.29	0.14	0.135	0.305	0.3	0.37	0.445	0.48	0.5	0.52	0.515	0.495	0.525	0.555	0.515
		DI	0.64	0.75	0.73	0.69	0.74	0.75	0.685	0.73	0.775	0.745	0.785	0.73	0.635	0.75	0.695	0.715	0.5	0.7	0.705	0.715	0.725	0.745	0.69	0.72	0.605
		DI	1.1	0.555	0.195	0.38	0.525	0.1	0.185	0.22	0.275	0.27	0.255	0.125	0.64	1.465	0.135	0.2	0.525	2.32	1.005	1.2	0.745	0.11	0.22	0.325	0.25	0.335	0.245	0.225	0.255	0.27	0.37	2.175	1.165	0.42
		DI	0.345	0.35	0.405	0.445	0.455	0.43	0.385	0.365	0.395	0.415	0.355	0.39	0.38	0.32	0.36	0.395	0.425	0.425	0.41	0.32	0.32	0.335	0.315	0.385	0.335	0.34	0.395	0.36	0.425	0.405	0.41	0.395	0.395	0.405	0.415	0.385	0.435	0.37	0.385	0.395	0.41	0.37	0.345	0.36	0.385	0.33
		DI	0.555	0.535	0.53	0.585	0.53	0.535	0.535	0.605	0.585	0.58	0.615	0.605	0.55	0.545	0.61	0.575	0.56	0.565	0.6	0.565	0.555	0.575	0.57	0.525	0.42	0.605	0.63	0.585	0.585	0.58	0.465	0.53	0.54	0.545	0.6	0.575
		DI	0.415	0.365	0.36	0.37	0.41	0.39	0.35	0.335	0.365	0.395	0.37	0.385	0.38	0.375	0.39	0.345	0.34	0.35	0.36	0.365	0.41	0.395	0.36	0.42	0.365	0.38	0.37	0.38	0.42	0.315	0.39	0.365	0.4	0.365	0.375	0.385	0.385	0.36	0.355	0.365	0.38	0.38	0.365	0.36	0.41	0.315	0.38
		DI	0.475	0.415	0.405	0.475	0.385	0.375	0.445	0.455	0.4	0.445	0.47	0.435	0.38	0.49	0.44	0.41	0.39	0.425	0.46	0.45	0.41	0.375	0.415	0.46	0.43	0.39	0.385	0.455	0.465	0.445	0.43	0.45	0.49	0.43	0.425	0.44	0.445	0.425
		DI	0.47	0.375	0.545	0.37	0.54	0.485	0.495	0.515	0.425	0.385	0.45	0.505	0.435	0.565	0.5	0.38	0.385	0.5	0.25	0.59	0.5	0.46	0.345	0.455	0.48	0.32	0.415	0.5	0.3	0.585	0.37	0.365	0.455	0.585	0.45	0.46	0.555	0.38
		DI	0.155	0.915	0.76	0.88	0.245	0.575	0.17	1.02	0.16	0.93	0.78	0.91	0.235	0.11	0.85	0.9	0.755	0.86	0.95	0.68	0.845	0.75	0.05	0.96	0.615	0.79	0.305	0.95	0.66	0.76	0.165	0.08
		DI	0.34	0.88	0.75	0.695	0.84	0.92	0.835	0.83	0.81	0.795	0.805	0.77	0.835	0.29	0.75	0.76	0.805	0.81	0.735	0.775	0.75	0.71	0.75	0.81	0.795	0.925	0.845
		DI	0.47	1.045	1.045	1.085	0.98	0.97	0.89	0.86	1.04	1.055	0.885	0.58	0.64	0.7	0.68	0.675	0.605	0.63	0.74	0.71	0.74	0.79	0.86	0.765	0.77	0.745
		DI	0.235	0.19	0.18	0.155	0.225	0.23	0.2	0.185	0.19	0.395	0.17	0.37	0.145	0.195	0.34	0.16	0.165	0.22	0.23	0.185	0.175	0.165	0.21	0.29	0.18	0.17	0.175	0.21	0.24	0.18	0.165	0.165	0.16	0.23	0.28	0.165	0.185	0.17	0.485	0.19	0.215	0.185	0.165	0.175	0.185	0.23	0.18
		DI	0.55	0.475	0.5	0.545	0.48	0.455	0.455	0.505	0.51	0.525	0.495	0.46	0.425	0.45	0.51	0.52	0.515	0.44	0.475	0.52	0.515	0.485	0.425	0.495	0.535	0.545	0.49	0.465	0.45	0.485	0.52	0.495	0.455	0.49	0.52	0.515	0.46	0.51	0.53	0.535
		DI	0.375	0.3	0.325	0.365	0.365	0.37	0.395	0.445	0.395	0.31	0.33	0.435	0.37	0.315	0.265	0.32	0.39	0.455	0.395	0.3	0.34	0.375	0.405	0.305	0.265	0.32	0.41	0.43	0.39	0.29	0.28	0.32	0.415	0.465	0.42	0.315	0.365	0.415	0.37	0.345	0.3	0.335	0.375	0.315	0.3	0.325	0.415
		DI	0.485	0.465	0.275	0.1	0.17	0.53	0.565	0.54	0.505	0.505	0.47	0.48	0.46	0.455	0.46	0.455	0.465	0.47	0.46	0.46	0.44	0.455	0.465	0.465	0.45	0.435	0.445	0.47	0.47	0.45	0.49	0.46	0.47	0.455	0.48	0.475	0.11	0.145	0.225	0.29	0.57	0.52	0.52
		DI	0.77	0.795	0.755	0.765	0.745	0.78	0.78	0.735	0.725	0.31	0.78	0.74	0.76	0.76	0.37	0.76	0.83	0.765	0.785	0.64	0.75	0.76	0.775	0.75	0.775	0.68	0.775	0.77
		DI	0.395	0.405	0.42	0.445	0.43	0.23	0.325	0.365	0.395	0.4	0.4	0.375	0.405	0.4	0.41	0.42	0.415	0.41	0.37	0.405	0.4	0.38	0.315	0.365	0.36	0.4	0.42	0.355	0.415	0.41	0.44	0.425	0.37	0.4	0.345	0.37	0.37	0.43	0.38	0.43	0.36	0.355	0.33	0.34	0.36	0.395
		DI	0.655	0.595	0.62	0.61	0.58	0.57	0.64	0.645	0.635	0.62	0.58	0.61	0.6	0.635	0.61	0.58	0.585	0.615	0.595	0.635	0.63	0.63	0.64	0.61	0.62	0.63	0.625	0.62	0.565	0.61	0.595
		DI	0.14	0.155	0.27	0.15	0.075	0.13	0.14	0.145	0.15	0.13	0.13	0.13	0.135	0.14	0.155	0.145	0.12	0.145	0.145	0.13	0.13	0.135	0.145	0.15	0.16	0.085	0.115	0.135	0.14	0.13	0.13	0.135	0.285	0.15	0.13	0.145	0.145	0.13	0.145	0.13	0.12	0.13	0.14	0.15	0.145	0.135	0.14
		DI	0.36	0.355	0.34	0.315	0.34	0.345	0.35	0.375	0.425	0.435	0.415	0.36	0.38	0.4	0.305	0.47	0.41	0.38	0.425	0.435	0.49	0.435	0.42	0.395	0.37	0.38	0.38	0.355	0.395	0.355	0.355	0.39	0.41	0.42	0.335	0.38	0.46	0.415	0.45	0.4	0.405	0.385	0.41	0.455
		DI	0.33	0.35	0.325	0.39	0.355	0.4	0.325	0.325	0.34	0.34	0.375	0.255	0.31	0.345	0.325	0.42	0.335	0.365	0.34	0.325	0.36	0.365	0.38	0.345	0.335	0.31	0.35	0.33	0.32	0.325	0.355	0.33	0.41	0.39	0.34	0.345	0.345	0.375	0.33	0.31	0.34	0.335	0.32	0.375	0.34	0.325	0.35
		DI	0.325	0.79	0.52	0.535	0.495	0.465	0.405	0.46	0.765	0.45	0.46	0.54	0.395	0.405	0.44	0.78	0.5	0.52	0.46	0.56	0.47	0.435	0.45	0.495	0.525	0.45	0.48	0.455	0.385	0.82	0.375	0.88	0.44	0.62	0.43	0.36	0.28
		DI	0.51	0.65	0.735	0.57	0.57	0.59	0.565	0.505	0.585	0.585	0.555	0.595	0.28	0.775	0.65	0.675	0.6	0.665	0.67	0.53	0.695	0.655	0.585	0.615	0.615	0.695	0.61	0.59	0.66	0.555
		DI	0.555	0.575	0.53	0.485	0.505	0.535	0.6	0.57	0.555	0.55	0.49	0.53	0.55	0.54	0.53	0.57	0.53	0.48	0.535	0.59	0.53	0.57	0.525	0.505	0.565	0.57	0.49	0.495	0.51	0.5	0.535	0.54	0.545	0.555	0.47	0.495	0.525
		DI	0.4	0.395	0.395	0.39	0.39	0.38	0.41	0.435	0.45	0.43	0.44	0.44	0.42	0.395	0.395	0.405	0.385	0.39	0.4	0.4	0.4	0.385	0.395	0.39	0.385	0.39	0.385	0.39	0.39	0.38	0.39	0.39	0.39	0.405	0.41	0.4	0.41	0.43	0.43	0.425	0.445	0.435	0.44	0.43
		DI	0.17	0.2	0.645	0.235	0.195	0.17	0.155	0.12	0.185	0.51	0.22	0.205	0.24	0.23	0.22	0.69	0.255	0.23	0.195	0.605	0.14	0.175	0.55	0.14	0.17	0.605	0.24	0.14	0.19	0.195	0.61	0.15	0.115	0.59	0.11	0.105	0.145	0.155	0.54	0.175	0.18	0.67	0.27	0.27	0.235	0.15	0.135
		DI	0.4	0.445	0.305	0.3	0.495	0.415	0.42	0.47	0.445	0.385	0.25	0.255	0.52	0.525	0.305	0.285	0.525	0.51	0.255	0.22	0.4	0.535	0.485	0.45	0.395	0.365	0.255	0.31	0.485	0.51	0.54	0.34	0.315	0.28	0.5	0.485	0.325	0.285	0.27	0.28	0.505	0.495	0.46	0.345
		SI	0.25	0.24	0.24	0.245	0.24	0.24	0.235	0.24	0.265	0.26	0.265	0.25	0.245	0.9	0.235	0.235	0.235	0.235	0.235	0.245	0.24	0.24	0.245	0.24	0.24	0.24	0.245	0.24	0.25	0.24	0.245	0.255	0.245	0.24	0.235	0.24	0.24	0.24	0.245	0.25	0.26	0.25
		SI	0.345	0.335	0.335	0.34	0.335	0.335	0.34	0.34	0.335	0.34	0.34	0.34	0.335	0.34	0.345	0.34	0.35	0.34	0.325	0.34	0.34	0.34	0.34	0.34	0.34	0.33	0.345	0.33
		SI	0.22	0.225	0.22	0.225	0.23	0.215	0.205	0.21	0.205	0.21	0.23	0.22	0.22	0.215	0.23	0.225	0.225	0.23	0.22	0.225	0.235	0.22	0.215	0.21	0.22	0.225	0.215	0.205	0.2	0.21	0.225	0.225	0.21	0.215	0.225	0.225	0.23	0.21	0.225	0.225	0.22	0.215	0.22	0.215	0.22	0.24	0.225
		SI	0.36	0.29	0.285	0.28	0.305	0.41	0.285	0.335	0.27	0.27	0.28	0.405	0.305	0.265	0.29	0.25	0.395	0.34	0.285	0.275	0.325	0.28	0.31	0.295	0.29	0.375	0.26	0.26	0.36	0.3	0.335	0.275	0.32	0.37	0.39	0.3	0.28	0.315	0.34	0.325
		SI	0.27	0.28	0.275	0.27	0.27	0.27	0.27	0.265	0.255	0.26	0.26	0.27	0.265	0.875	0.265	0.275	0.29	0.29	0.28	0.29	0.28	0.28	0.285	0.275	0.275	0.28	0.275	0.275	0.27	0.28	0.28	0.275	0.27	0.28	0.28	0.275	0.275	0.28	0.285	0.275	0.27	0.27	0.275	0.28	0.275	0.275	0.28
		SI	0.31	0.38	0.305	0.315	0.31	0.3	0.285	0.29	0.28	0.325	0.325	0.29	0.275	0.28	0.29	0.29	0.27	0.27	0.255	0.26	0.27	0.27	0.3	0.285	0.29	0.31	0.3	0.295	0.3	0.285	0.29	0.27	0.26	0.265	0.255	0.29	0.3	0.31	0.345	0.33
		SI	0.29	0.285	0.285	0.29	0.28	0.275	0.275	0.285	0.28	0.29	0.285	0.285	0.275	0.3	0.305	0.295	0.285	0.305	0.305	0.27	0.29	0.295	0.295	0.29	0.28	0.28	0.28	0.285	0.285	0.28	0.285	0.29	0.285	0.29	0.295	0.29	0.29	0.295	0.29
		SI	0.295	0.305	0.31	0.295	0.295	0.305	0.305	0.305	0.31	0.31	0.295	0.295	0.3	0.24	0.295	0.285	0.295	0.3	0.3	0.3	0.295	0.31	0.3	0.305	0.3	0.305	0.305	0.31	0.3	0.295	0.29	0.305	0.295	0.295	0.295	0.23	0.285	0.225	0.285	0.295	0.29	0.3
		SI	0.24	0.235	0.24	0.235	0.24	0.235	0.235	0.235	0.235	0.22	0.215	0.205	0.2	0.21	0.21	0.2	0.195	0.195	0.18	0.165	0.155	0.155	0.55	0.15	0.64	0.17	0.145	0.15	0.14	0.15	0.14	0.145	0.14	0.145	0.15	0.14	0.145	0.165	0.16	0.16	0.17	0.16	0.165	0.165	0.17	0.17	0.17
		SI	0.22	0.245	0.235	0.215	0.215	0.22	0.215	0.26	0.26	0.22	0.215	0.265	0.225	0.22	0.26	0.28	0.28	0.25	0.27	0.28	0.285	0.29	0.275	0.235	0.285	0.29	0.285	0.24	0.24	0.27	0.28	0.885	0.27	0.285	0.28	0.255	0.27	0.255	0.245	0.26	0.205	0.28	0.28	0.285
		SI	0.24	0.24	0.24	0.24	0.24	0.24	0.24	0.24	0.24	0.24	0.25	0.245	0.245	0.245	0.245	0.245	0.24	0.245	0.245	0.25	0.245	0.24	0.24	0.25	0.25	0.245	0.245	0.24	0.24	0.245	0.24	0.25	0.25	0.245	0.245	0.235	0.245	0.245	0.245	0.25	0.245
		SI	0.295	0.3	0.48	0.415	0.275	0.29	0.305	0.285	0.45	0.595	0.285	0.29	0.325	0.325	0.335	0.34	0.315	0.325	0.475	0.555	0.31	0.305	0.59	0.27	0.32	0.305	0.295	0.625	0.285	0.285	0.255	0.29	0.265	0.49	0.535	0.315
		SI	0.3	0.305	0.3	0.3	0.305	0.29	0.3	0.295	0.31	0.32	0.31	0.295	0.305	0.295	0.28	0.295	0.3	0.295	0.29	0.29	0.29	0.285	0.265	0.28	0.41	0.305	0.305	0.3	0.315	0.32	0.315	0.315	0.295	0.295	0.3	0.305	0.3
		SI	0.35	0.315	0.34	0.335	0.31	0.365	0.37	0.365	0.36	0.31	0.305	0.325	0.34	0.305	0.33	0.31	0.365	0.36	0.36	0.37	1.17	0.305	0.305	0.33	0.305	0.445	0.37	0.365	0.305	0.36
		SI	0.31	0.31	0.325	0.295	0.595	0.35	0.33	0.295	0.29	0.675	0.35	0.315	0.285	0.29	0.315	0.295	0.28	0.33	0.32	0.235	0.33	0.325	0.325	0.33	0.325	0.34	0.285	0.235	0.235	0.32
		SI	0.315	0.315	0.305	0.31	0.305	0.31	0.305	0.285	0.305	0.305	0.305	0.305	0.31	0.31	0.31	0.31	0.305	0.31	0.315	0.31	0.31	0.305	0.315	0.3	0.31	0.305	0.305	0.315
		SI	0.265	0.265	0.265	0.255	0.265	0.255	0.255	0.25	0.27	0.265	0.255	0.255	0.25	0.265	0.275	0.28	0.275	0.24	0.275	0.275	0.27	0.27	0.235	0.275	0.27	0.27	0.235	0.255	0.275	0.28	0.275	0.26	0.25	0.26	0.27	0.25	0.255	0.235
		SI	0.26	0.24	0.26	0.265	1.01	0.255	0.265	0.255	0.26	0.25	0.25	0.255	0.26	0.275	0.245	0.235	0.235	0.23	0.235	0.215	0.215	0.215	0.225	0.215	0.22	0.205	0.21	0.21	0.215	0.215	0.22	0.22	0.245	0.245	0.245	0.245	0.245
		SI	0.43	0.455	0.44	0.43	0.425	0.455	0.475	0.43	0.42	0.42	0.43	0.45	0.42	0.475	0.41	0.66	0.44	0.485	0.43	0.455	0.41	0.435	0.395	0.49
		SI	0.225	0.225	0.2	0.22	0.275	0.26	0.24	0.29	0.295	0.295	0.295	0.285	0.29	0.305	0.28	0.24	0.4	0.6	0.31	0.295	0.305	0.415	0.235	0.27	0.21	0.29	0.27	0.25	0.245	0.265	1.105	0.455	0.37
		SI	0.255	0.26	0.26	0.26	0.26	0.255	0.255	0.26	0.255	0.255	0.255	0.255	0.26	0.255	0.25	0.255	0.26	0.25	0.25	0.245	0.245	0.245	0.235	0.26	0.255	0.26	0.265	0.26	0.26	0.26	0.26	0.265	0.265	0.265	0.265	0.255	0.26	0.255	0.255	0.255	0.26	0.26	0.25	0.25	0.26
		SI	0.24	0.235	0.23	0.235	0.235	0.245	0.255	0.265	0.26	0.255	0.255	0.245	0.25	0.245	0.245	0.245	0.24	0.265	0.255	0.245	0.245	0.245	0.25	0.355	0.25	0.25	0.25	0.25	0.24	0.35	0.24	0.25	0.245	0.24	0.25
		SI	0.26	0.255	0.26	0.26	0.26	0.265	0.26	0.25	0.26	0.265	0.26	0.245	0.265	0.24	0.265	0.245	0.255	0.255	0.24	0.215	0.25	0.245	0.22	0.235	0.245	0.255	0.245	0.215	0.245	0.215	0.27	0.255	0.26	0.275	0.26	0.255	0.265	0.255	0.26	0.255	0.255	0.265	0.25	0.215	0.255	0.21	0.245
		SI	0.345	0.36	0.3	0.35	0.36	0.29	0.335	0.345	0.32	0.33	0.345	0.35	0.295	0.35	0.33	0.35	0.34	0.285	0.34	0.345	0.36	0.33	0.285	0.355	0.355	0.365	0.315	0.245	0.35	0.35	0.325	0.29	0.36	0.36	0.34	0.31	0.36
		SI	0.38	0.27	0.315	0.28	0.285	0.32	0.27	0.31	0.28	0.465	0.3	0.345	0.275	0.28	0.26	0.455	0.26	0.29	0.28	0.265	0.29	0.28	0.445	0.26	0.27	0.445	0.255	0.275	0.295	0.28	0.46	0.27	0.52	0.31	0.36	0.265	0.27
		SI	0.31	0.275	0.265	0.425	0.25	0.265	0.355	0.44	0.27	0.285	0.27	0.275	0.265	0.46	0.265	0.28	0.27	0.61	0.29	0.28	0.28	0.28	0.27	0.295	0.275	0.245	0.31	0.26	0.25	0.425	0.215
		SI	0.295	0.245	0.315	0.33	0.32	0.325	0.38	0.32	0.37	0.36	0.37	0.315	0.93	0.3	0.36	0.24	0.295	0.405	0.375	0.365	0.385	0.295	0.335	0.37	0.24	0.29
		SI	0.335	0.345	0.335	0.36	0.39	0.39	0.355	0.36	0.33	0.335	0.32	0.28	0.34	0.3	0.34	0.295	0.365	0.365	0.365	0.325	0.375	0.355	0.31	0.35	0.33
		SI	0.2	0.19	0.195	0.19	0.205	0.2	0.185	0.19	0.2	0.215	0.195	0.215	0.185	0.2	0.215	0.19	0.18	0.205	0.205	0.19	0.185	0.185	0.2	0.2	0.19	0.185	0.195	0.2	0.2	0.19	0.185	0.185	0.18	0.195	0.205	0.185	0.2	0.195	0.225	0.205	0.2	0.19	0.19	0.2	0.2	0.205	0.195
		SI	0.21	0.24	0.245	0.24	0.215	0.24	0.235	0.235	0.24	0.235	0.21	0.28	0.28	0.235	0.24	0.235	0.21	0.22	0.24	0.24	0.245	0.215	0.245	0.245	0.24	0.21	0.225	0.21	0.245	0.245	0.24	0.215	0.245	0.225	0.24	0.205	0.235	0.235	0.24
		SI	0.25	0.245	0.235	0.235	0.25	0.25	0.245	0.235	0.245	0.24	0.225	0.24	0.24	0.24	0.235	0.225	0.245	0.255	0.25	0.25	0.235	0.24	0.25	0.245	0.24	0.235	0.255	0.25	0.255	0.245	0.24	0.86	0.255	0.255	0.25	0.235	0.24	0.25	0.25	0.235	0.23	0.225	0.235	0.235	0.235	0.23	0.24
		SI	0.25	0.25	0.235	0.225	0.23	0.245	0.25	0.26	0.26	0.26	0.255	0.255	0.255	0.26	0.25	0.26	0.255	0.255	0.255	0.255	0.26	0.26	0.255	0.25	0.25	0.255	0.25	0.255	0.255	0.26	0.26	0.26	0.255	0.255	0.25	0.25	0.23	0.23	0.23	0.235	0.255	0.25
		SI	0.265	0.275	0.275	0.275	0.27	0.275	0.285	0.255	0.705	0.275	0.25	0.285	0.265	0.56	0.27	0.275	0.26	0.285	0.415	0.28	0.275	0.285	0.28	0.285	0.39	0.285	0.28
		SI	0.23	0.23	0.23	0.23	0.235	0.295	0.28	0.24	0.225	0.235	0.285	0.235	0.235	0.24	0.235	0.23	0.235	0.27	0.235	0.23	0.24	0.235	0.225	0.265	0.24	0.23	0.28	0.23	0.23	0.23	0.225	0.295	0.235	0.295	0.295	0.295	0.235	0.275	0.23	0.29	0.29	0.285	0.29	0.26	0.245
		SI	0.34	0.35	0.355	0.34	0.34	0.345	0.31	0.345	0.345	0.355	0.35	0.35	0.36	0.345	0.355	0.36	0.355	0.35	0.355	0.35	0.345	0.35	0.355	0.355	0.35	0.345	0.34	0.345	0.345	0.345
		SI	0.215	0.22	0.22	0.22	0.21	0.215	0.22	0.215	0.215	0.215	0.22	0.22	0.22	0.205	0.21	0.205	0.21	0.21	0.22	0.22	0.22	0.21	0.215	0.21	0.215	0.22	0.22	0.21	0.22	0.22	0.22	0.22	0.22	0.22	0.215	0.215	0.21	0.205	0.215	0.225	0.225	0.215	0.215	0.21	0.205	0.21	0.22
		SI	0.265	0.26	0.265	0.295	0.26	0.27	0.27	0.275	0.27	0.275	0.275	0.28	0.275	0.27	0.295	0.27	0.28	0.275	0.275	0.29	0.305	0.285	0.285	0.29	0.275	0.265	0.26	0.265	0.265	0.27	0.275	0.265	0.265	0.28	0.27	0.265	0.28	0.28	0.32	0.32	0.29	0.27	0.265
		SI	0.255	0.255	0.255	0.26	0.255	0.26	0.26	0.255	0.26	0.26	0.26	0.26	0.26	0.265	0.26	0.265	0.265	0.26	0.265	0.26	0.265	0.26	0.265	0.265	0.255	0.255	0.255	0.26	0.26	0.255	0.26	0.26	0.255	0.255	0.255	0.255	0.255	0.26	0.255	0.255	0.25	0.26	0.26	0.265	0.265	0.265	0.26
		SI	0.48	0.26	0.25	0.28	0.275	0.28	0.215	0.485	0.28	0.315	0.24	0.305	0.295	0.22	0.475	0.28	0.3	0.29	0.275	0.28	0.315	0.32	0.275	0.225	0.255	0.205	0.205	0.21	0.455	0.29	0.465	0.285	0.275	0.29	0.28	0.305
		SI	0.35	0.355	0.38	0.38	0.34	0.36	0.355	0.365	0.375	0.39	0.355	0.36	0.42	0.335	0.35	0.385	0.38	0.385	0.37	0.355	0.36	0.335	0.375	0.34	0.35	0.35	0.38	0.41	0.35
		SI	0.255	0.26	0.265	0.265	0.255	0.25	0.25	0.245	0.25	0.25	0.25	0.26	0.265	0.26	0.255	0.265	0.26	0.25	0.255	0.255	0.26	0.26	0.265	0.26	0.25	0.25	0.25	0.255	0.25	0.245	0.265	0.265	0.26	0.265	0.265	0.255
		SI	0.255	0.255	0.26	0.26	0.26	0.26	0.255	0.265	0.27	0.265	0.27	0.275	0.275	0.26	0.255	0.255	0.255	0.26	0.26	0.255	0.255	0.26	0.26	0.265	0.265	0.265	0.265	0.265	0.27	0.245	0.255	0.255	0.26	0.26	0.26	0.26	0.26	0.265	0.265	0.265	0.26	0.265	0.26
		SI	0.17	0.155	0.17	0.17	0.175	0.17	0.17	0.165	0.22	0.19	0.175	0.165	0.17	0.17	0.175	0.19	0.18	0.17	0.185	0.245	0.175	0.215	0.235	0.185	0.165	0.18	0.225	0.175	0.165	0.16	0.25	0.22	0.16	0.245	0.25	0.165	0.175	0.225	0.2	0.18	0.16	0.185	0.17	0.16	0.22	0.24	0.16
		SI	0.24	0.325	0.31	0.255	0.225	0.205	0.235	0.21	0.265	0.27	0.295	0.31	0.225	0.275	0.285	0.295	0.23	0.295	0.355	0.37	0.225	0.24	0.265	0.26	0.285	0.3	0.265	0.28	0.22	0.215	0.34	0.265	0.265	0.285	0.22	0.34	0.285	0.27	0.28	0.275	0.205	0.225	0.315
[truncated: 137 more columns]

[truncated: 4 more sheets: Fig S5, Fig S6, Fig S7, Fig S8]
